# Supplementary material for: Collapse and resurgence of the Iceland mantle plume
Source: Nat Commun. 2026 May 2;17:4104. doi: 10.1038/s41467-026-71618-2 (PMC13149877; doi:10.1038/s41467-026-71618-2)
Supplement: Supplementary file 3 — Source Data [file 41467_2026_71618_MOESM3_ESM.xlsx]

## Sheet: OVERVIEW
Supplemetary Data For Pearman et al.: "Ocean Drilling Reveals Collapse and Resurgence of the Iceland Plume"
Tab	Explanation
Glass Major + Trace Elements	Average Major elements measured by EPMA (electron probe) and trace elements measured by LA-ICP-MS (laser ablation) for all IODP Exp 395 igneous drilling sites. Sheet also contains LAT and LONG. During EPMA five points across up to five (dependent on chip quality) glass chips were analysed for every sample; during LA-ICP-MS three points across up to five glass chips were analysed. The average valu…
Glass Major Elements Corrected	Major element oxide concentrations for glass samples, corrected on the preferred composition of the VG-2 glass standard (see EPMA standards). Raw data is on the left hand table, and corrected data is in the right hand table.
Glass Trace Elements Corrected	Trace element concentrations for glass samples, with normalising SiO2 content corrected on the preferred composition of the VG-2 glass standards. Raw data is on the left hand table, and corrected data is in the right hand table.
EPMA_LAIPCMS_stdev	Major (EPMA) and trace element (LA-ICP-MS) measurements for glass chips, along with mean standard deviation of point measurements within chips (_pointSDavg) and standard deviation of average chip compositions for each sample (_ChipSD)
U1564F Whole Rock Major + Trace	Major elements measured by XRF at the University of Edinburgh and trace elements measured by solution ICP-MS at the University of Cambridge, for drilling site U1564F (FC)
Whole Rock Nd Isotopes	Radiogenic Nd isotope data for whole rock samples from each of the drilled sites. Also included is measurement error and the ages of the sites, which was used for minor age correction. External standard measurements are provided in the manuscript methods section.
LA-ICP-MS Standards	Accuracy and precision of LA-ICP-MS analysis. %RSD and %Accuracy of repeat measurements of external standards BIR-1G and BCR-2G are presented. Rare-earth elements are highlighted as these are the most important elements for this study. Standards were measured at the start, and end of the run, as well as occasionally during the analysis (in addition to calibration standard BHVO-2G and NIST glasses…
ICP-MS Standards	Accuracy and precision of ICP-MS analysis. %RSD and %Accuracy of repeat measurements of USGS external standards BHVO-2, BIR-1, and BCR-2 are presented. Standards were measured before, during and after sample run. Significant analytical drift was not observed.
XRF Standards	Accuracy and precision of XRF analysis. Eexternal standards were analysed before, during and after the sample run to check for analytical drift (BE-N for major and trace elements; BIR-1 for major elements only). Significant analytical drift was not observed. For some elements the in-house preferred value, referenced during the analytical run, differs slightly from the GeoReM preferred value. Ther…
EPMA Standards	Accuracy and precision of EPMA analysis. External (Smithsonian) glass standards VG-2 and NMNH 113716-1 were analysed before, during and after each sample analysis session. Multiple analysis sessions were completed due to the volume of samples, and so external standards were carefully monitored for analytical drift. No signficant analytical drift was observed. Smithsonian glass standards do not ha…
PC Loadings and Scores	Principal component analysis (PCA) loadings and sample scores, after rotation to alignment with the Gd vector. This sheet also documents the sources of literature trace element data.
EPMA Standards Full	All individual spot data of standards analysed during EPMA, including corrected NMNH 113716-1 data
EPMA Point Data Raw	All individual spot data collected during EPMA, unfiltered and uncorrected
LAICPMS Point Data Raw	All individual spot data collected during LA-ICP-MS, unfiltered and uncorrected
Calculated Depleted Mantle (Plume)	Composition of the depleted mantle source required to fit the REE composition of VSR/VST sites. This source was calculated by calibrating source composition for the REE composition of the on-axis VST-1 dredge samples and the local crustal thickness determined from wide-angle seismic refraction experiments (White et al., 2026; Chia-Yu Tien).

## Sheet: Glass Major + Trace Elements
Site	Sample Name	Top Depth (CSF-A) (m)	wt% (EPMA)	Number of Chips	Points per chip	Na2O	Al2O3	SiO2	CaO	P2O5	K2O	TiO2	FeO (T)	MnO	Cr2O3	MgO	Total	ppm (LA-ICP-MS)	Number of Chips	Points per chip	Li	Si	Ca	Sc	Ti	V	Cr	Mn	Co	Ni	Cu	Zn	Ga	Rb	Sr	Y	Zr	Nb	Ba	La	Ce	Pr	Nd	Sm	Eu	Gd	Tb	Dy	Ho
IODP-395C-U1554F	U1554F-6R1-74-78	649.8		1	5	2.07267	14.0013	47.148	11.7753	0.181333	0.171333	1.69667	12.1567	0.193333	0.0413333	7.636	97.0793		2	3	4.63333	221644	82271.3	42.4717	9948.82	315.91	308.65	1600.53	51.1117	114.992	169.053	102.4	15.705	3.01667	140.472	27.7867	80.3217	10.2567	43.9517	6.225	15.6983	2.30333	11.4033	3.42167	1.25	3.96667	0.6925	4.605	0.988333
VST-2	U1554F-6R3-45-49	652.495		3	5	2.112	14.1955	47.281	11.6695	0.1785	0.1685	1.6855	12.364	0.2155	0.0435	7.6945	97.609		5	3	4.774	221099	81357.8	42.2713	9556.17	312.481	302.889	1607.6	50.4733	111.505	167.823	100.619	15.9393	2.92667	138.535	27.8387	79.2793	10.3253	44.5267	6.34267	15.8033	2.36067	11.5487	3.40733	1.23067	4.09867	0.711333	4.798	0.997333
60°07.5060′N, 26°42.0960′W	U1554F-7R3-35-41	657.445		1	5	2.072	14.15	46.88	11.754	0.172	0.178	1.674	12.216	0.186	0.052	7.648	96.982		1	3	4.64333	218294	80884.4	41.13	9679.89	315.53	296.863	1549.54	49.46	109.927	161.777	93.5467	15.0333	2.81667	135.173	27.17	77.7567	10.19	44.8133	6.29	16.2333	2.29333	11.3867	3.35667	1.24333	4.24667	0.716667	4.88667	1.03333
	U1554F-9R1-9-11	663.85		4	5	2.098	14.0867	47.2227	11.778	0.183333	0.17	1.68467	12.2253	0.204667	0.0466667	7.68333	97.386		3	3	4.61778	220631	80114.3	42.5389	9493.1	315.08	298.809	1604.74	50.0167	111.754	162.683	102.159	15.7689	2.91667	139.928	28.1044	80.0089	10.4333	46.2467	6.41778	16.3256	2.42444	11.9778	3.39222	1.23444	4.20778	0.718889	4.89	1.03556
	U1554F-13R2-0-4	684.7		3	5	2.112	14.056	47.046	11.892	0.182	0.17	1.684	12.078	0.208	0.048	7.67	97.138		4	3	4.64083	220631	83928.3	43.255	9762.53	319.916	308.142	1627.26	50.9883	113.761	166.303	103.748	15.8358	2.94917	143.743	29.1392	83.9217	10.5667	46.8108	6.63667	16.7858	2.52167	12.4858	3.675	1.29833	4.3625	0.729167	5.0875	1.09583
	U1554F-13R2-49-52	685.17		2	5	2.084	14.26	47.1693	11.6933	0.172	0.173333	1.69067	12.2267	0.215333	0.0366667	7.456	97.174		3	3	4.71889	220631	83876.2	43.7256	10018.3	327.342	302.939	1633.63	50.9422	109.849	164.398	99.3767	14.9533	3.02556	143.323	29.2311	83.98	10.8	47.9789	6.65778	16.93	2.44	12.4567	3.46778	1.32889	4.24889	0.737778	5.06778	1.08111
	U1554F-17R2-46-48	704.21		2	5	2.11	14.382	47.352	11.645	0.172	0.173	1.696	12.254	0.218	0.044	7.467	97.514		5	3	4.78267	221566	83649.1	43.2953	10056.4	321.903	307.993	1636.79	51.294	111.071	168.699	105.867	15.6567	3.026	142.198	29.0867	84.438	10.7873	46.3307	6.72133	16.6713	2.472	12.4387	3.532	1.31533	4.458	0.7414	5.04733	1.066
	U1554F-18R3-92-96	711.16		2	5	2.097	14.182	47.603	11.787	0.176	0.171	1.692	12.176	0.192	0.029	7.62	97.723		4	3	4.71833	222501	83132.6	42.9567	9908.98	319.866	308.076	1634.28	50.8425	109.471	164.789	104.008	15.6125	3.02667	142.121	28.4633	82.4192	10.6167	46.1767	6.555	16.5483	2.40167	12.075	3.49917	1.24833	4.2175	0.725667	4.87667	1.02917
	U1554F-21R2-15-23	723.28		3	5	2.1	14.153	47.387	11.69	0.186	0.159	1.679	12.336	0.189	0.045	7.809	97.733		3	3	4.84889	221566	85196.9	43.1222	10040.9	328.674	329.573	1682	53.4744	122.552	174.314	106.958	16.3889	3.20667	146.734	28.4211	82.2378	10.7622	46.2356	6.38889	16.4233	2.38222	11.9433	3.43222	1.26444	4.23889	0.698111	4.84	1.00111
	U1554F-23R2-125-131	733.89		3	5	2.11133	14.1947	47.3773	11.5813	0.173333	0.168667	1.68333	12.2907	0.206667	0.0493333	7.71267	97.55		3	3	4.83	221566	83701.5	42.81	9547.75	317.45	308.637	1604.75	51.3578	120.63	168.8	104.51	16.5211	2.77222	137.127	28.0078	79.4622	10.2844	44.2444	6.22111	15.7544	2.36889	11.7944	3.36444	1.23111	4.13111	0.704444	4.73	1.05889
	U1554F-24R2-44-47	738.24		3	5	2.09487	13.8393	46.8937	11.6459	0.173533	0.173267	1.6768	12.2577	0.217	0.0456	7.73033	96.7504		4	3	4.79	219182	81025.6	41.7233	9438.5	314.195	314.712	1617.32	52.3708	124.209	169.856	105.535	14.9142	2.95667	136.686	27.235	78.5933	10.2083	45.1875	6.33583	16.4017	2.38083	11.6567	3.5275	1.24833	4.27833	0.725	4.70833	0.998333
	U1554F-26R3-102-105	750		4	5	2.0824	14.1968	47.0852	11.8016	0.1768	0.17	1.678	12.0548	0.2068	0.048	7.7636	97.262		4	3	4.8075	220164	78951.3	41.5625	9387.24	316.397	309.974	1589.34	50.6642	118.425	165.341	107.597	14.7375	2.9925	137.13	27.0583	78.7833	10.3267	47.3642	6.64917	17.0083	2.48833	11.9217	3.56667	1.27167	4.35667	0.745	4.87583	1.06167
	U1554F-27R2-0-3	752.31		3	5	2.065	14.2305	47.111	11.788	0.183	0.165	1.6695	12.185	0.2235	0.054	7.849	97.526		5	3	4.79333	219837	80530.9	41.488	9610.58	317.364	307.096	1588.53	50.364	119.667	162.871	107.419	14.6167	2.93933	137.764	27.56	79.6767	10.4307	48.028	6.74467	17.3907	2.55533	12.2327	3.652	1.314	4.33667	0.754667	4.99	1.03467
	U1554F-28R2-76-79	758.06		4	5	2.08467	14.688	47.4367	11.8493	0.176	0.163333	1.676	12.0313	0.197333	0.0426667	7.806	98.1513		2	3	4.77667	222267	82379.7	43.3433	9963.17	323.28	309.982	1602.59	50.105	119.832	161.707	108.302	14.6267	2.905	140.932	28.345	82.8633	10.61	48.9667	6.94167	17.6817	2.59667	12.6717	3.78333	1.34167	4.63333	0.763333	5.26167	1.085
	U1554F-32R2-79-82	777.29		2	5	2.07595	13.9903	47.3876	11.6423	0.17665	0.1642	1.6792	12.2881	0.2155	0.0454	7.7355	97.4016		4	3	4.8075	221625	81940.1	42.8233	9804.32	319.902	311.007	1624.88	51.5717	125.901	163.327	105.556	14.8525	2.79417	138.993	28.2942	81.2283	10.3692	47.9342	6.82083	17.3475	2.58	12.38	3.75833	1.3125	4.51	0.786667	5.12417	1.08667
IODP-395C-U1555I	U1555I-6R1-63-71	198.73		4	5	2.0388	14.1053	49.8966	11.5859	0.1045	0.0607	1.1525	11.0505	0.1753	0.0621	7.9238	98.1556		5	3	5.58333	234187	83060.3	46.8353	6808.08	339.35	379.629	1541.87	49.4293	125.782	101.803	95.862	14.274	1.054	68.866	29.0653	55.9353	1.618	12.1187	1.84	5.96467	1.098	6.212	2.56	0.966	3.71267	0.711333	4.93133	1.06533
VST-1	U1555I-7R1-91-94	208.71		3	5	2.051	13.5642	49.3685	11.5452	0.09565	0.0569	1.14425	11.2183	0.19125	0.0457	7.92085	97.2036		5	3	5.36933	230915	83218	46.5627	6776.16	334.231	383.233	1507.51	49.4793	126.745	102.316	95.3773	14.3533	1.07467	67.4413	28.7567	55.2113	1.61333	11.522	1.78067	5.74467	1.08267	6.21267	2.42067	0.912667	3.59333	0.688667	4.83333	1.06
60°13.6897′N, 28°29.9984′W	U1555I-15R1-0-6	246.61		4	5	2.02687	13.683	49.3977	11.5517	0.0953333	0.0583333	1.1322	11.1559	0.1918	0.0558	8.12773	97.4766		5	3	5.23067	230915	83448.7	45.3307	6616.42	322.194	398.299	1502.14	49.9313	137.893	97.9953	93.2613	14.7387	0.994	65.88	28.0853	53.1247	1.53467	10.6447	1.62333	5.36267	0.982	5.81267	2.33	0.890667	3.48133	0.662	4.614	1.03
	U1555I-15R1-144-150	248.04		5	5	2.0314	13.4843	49.3068	11.5865	0.09885	0.0594	1.13755	10.9987	0.1779	0.0648	8.04935	96.9955		4	3	5.09	230494	81138.4	46.5158	6689.77	325.215	405.651	1517.22	49.9025	138.463	99.5175	92.3075	15.4408	1.00417	67.35	28.8925	54.2867	1.54583	10.6908	1.60667	5.22333	0.983333	5.74	2.37833	0.8275	3.395	0.6575	4.385	1.01167
	U1555I-22R1-115-120	281.85		4	5	2.0585	14.2305	49.398	11.644	0.095	0.056	1.1475	10.913	0.1835	0.0645	7.81	97.6		5	3	5.222	230541	82962.7	47.134	6688.31	319.032	413.655	1563.16	50.742	136.697	103.349	93.5787	16.3473	1.022	65.8313	29.8773	54.8747	1.51933	10.394	1.62133	5.022	0.935333	5.63467	2.17733	0.832667	3.45533	0.668667	4.526	1.02667
	U1555I-31R3-81-84	327.86		4	5	2.0375	13.789	48.8475	11.5	0.1055	0.054	1.1265	10.9815	0.187	0.068	7.9805	96.6795		3	3	5.04889	228344	80600.1	42.5156	6047.94	313.956	383.294	1443.24	47.3044	134.473	92.9944	90.7244	12.1278	0.887111	63.9322	27.4478	50.5867	1.43111	10.3756	1.57111	5.07111	0.936556	5.78444	2.21667	0.848333	3.04667	0.613667	4.39222	0.987444
	U1555I-36R2-5-8	350.15		5	5	2.024	14.0416	49.2284	11.4792	0.0848	0.0492	1.0908	10.9748	0.1964	0.0576	8.028	97.2552		3	3	4.89556	230120	80691.7	42.0778	5957.85	304.944	370.756	1364.55	47.3867	143.636	91.4633	86.5167	12.0311	0.868778	62.7756	26.7978	49.27	1.41111	10.0967	1.54	4.98333	0.914333	5.44444	2.24111	0.810333	3.00556	0.591889	4.40778	0.954667
	U1555I-40R1-15-19	368.15		4	5	1.995	14.2585	49.3485	11.6595	0.085	0.046	1.0235	10.491	0.1945	0.06	8.2385	97.4005		3	3	4.69111	230681	81254.4	41.4144	5607.28	279.051	415.097	1317.64	44.3456	138.827	90.3622	82.8656	11.5667	0.707333	61.9456	25.6667	42.8733	1.15478	8.66444	1.37222	4.36444	0.836889	4.76444	2.05222	0.750889	2.82111	0.564889	4.26111	0.909333
IODP-395C-U1562B	U1562B-5R3-85-92	435.59		5	5	1.8464	14.3352	49.6268	12.192	0.07	0.0476	0.8692	9.836	0.1664	0.0668	9.3908	98.4496		3	3	4.31889	231943	82669.6	38.7167	4537.63	256.528	458.118	1243.69	46.8078	168.511	110.538	74.8567	10.94	0.850444	78.3122	17.9389	31.9222	1.27256	10.5856	1.32611	4.04333	0.718556	4.10333	1.54222	0.636778	2.21556	0.433	2.98889	0.637444
VSR-3	U1562B-6R1-74-78	437.54		2	5	1.824	14.382	49.63	12.289	0.068	0.048	0.866	9.945	0.178	0.069	9.47	98.772		2	3	4.39667	231990	79802.4	38.89	4494.69	259.082	463.388	1252.22	47.8817	169.668	116.603	77.67	11.0583	0.892333	77.3233	17.9033	32.3067	1.29117	10.5067	1.32233	4.01667	0.719833	4.17333	1.53833	0.649833	2.14	0.410833	2.95167	0.642167
60°6.2993′N, 26°30.1026′W	U1562B-6R4-0-5	441.055		5	5	1.8368	14.4152	49.8904	12.3256	0.0704	0.0512	0.8756	9.6896	0.1684	0.0688	9.2556	98.6464		3	3	4.26889	233205	80784.8	39.3444	4514.97	257.043	451.779	1252.38	46.9689	158.371	110.8	76.1244	11.1156	0.890278	79.0756	18.5144	32.7967	1.34289	10.6689	1.335	4.05889	0.723111	4.15889	1.55111	0.647556	2.24111	0.433778	3.07556	0.652889
	U1562B-10R1-105-110	456.55		5	5	1.84	14.36	49.8524	12.1964	0.0672	0.046	0.8696	9.7152	0.1716	0.0728	9.4916	98.6852		3	3	4.29111	233019	79420.8	40.0044	4645.56	258.54	468.139	1269.99	48.3711	173.336	112.381	77.7044	11.3756	0.903444	80.2867	18.6144	33.2478	1.35389	10.7456	1.36333	4.14333	0.747778	4.17556	1.59333	0.642222	2.30444	0.446333	3.10111	0.649
	U1562B-12R1-19-24	465.39		3	5	1.85	14.4607	49.678	12.286	0.0686667	0.0473333	0.868667	9.82267	0.177333	0.0726667	9.58267	98.916		2	3	4.15833	232224	79005.7	38.3817	4605.9	251.408	447.55	1235.37	46.7917	169.058	110.095	76.745	10.9783	0.821167	77.7633	18.1567	32.1433	1.21917	10.4833	1.33167	3.93	0.701667	3.98167	1.58833	0.649833	2.07	0.435167	3.065	0.617833
	U1562B-15R2-6-8	480.71		5	5	1.6608	14.1616	50.6204	12.9628	0.07	0.0628	0.7768	9.5864	0.1756	0.0704	8.2796	98.4264		3	3	4.28444	236618	86635.2	44.1333	4202.12	276.35	434.621	1328.66	44.62	105.177	131.216	76.2378	11.4078	1.26111	70.3133	18.1122	31.9533	1.80444	16.3633	1.64444	4.49	0.756444	4.17444	1.59	0.620889	2.23889	0.426111	2.95333	0.642778
	U1562B-17R3-4-8	491.87		4	5	1.7445	14.3085	50.5115	12.5145	0.0775	0.067	0.8415	9.6695	0.166	0.0615	8.474	98.4365		3	3	4.52889	236104	85631.9	43.5589	4658.87	277.603	423.598	1342.05	46.3133	124.861	118.022	78.1011	11.8322	1.37111	69.12	20.0733	35.9444	1.93333	16.7744	1.71444	4.84556	0.830667	4.50889	1.78889	0.651444	2.32111	0.477556	3.22333	0.725111
	U1562B-19R1-97-102	499.57		5	5	1.7668	14.2744	50.4788	12.5656	0.0792	0.0676	0.8476	9.732	0.1796	0.0604	8.3892	98.4412		3	3	4.44222	235963	87454.2	44.7033	4917.12	283.202	414.512	1378.35	45.7189	120.54	118.629	80.6533	11.8589	1.30889	68.4322	20.5767	36.4522	1.86778	15.7967	1.70667	4.75222	0.832	4.60556	1.68556	0.657444	2.42222	0.470111	3.3	0.735556
	U1562B-22R1-61-71	508.91		3	5	1.75933	14.224	50.2053	12.8027	0.0773333	0.066	0.835333	9.48133	0.178	0.0653333	8.39733	98.092		3	3	4.50778	235683	88848.7	44.7011	4726.07	285.591	426.376	1374.32	46.5022	122.776	119.499	80.2122	11.4144	1.29822	71.4267	20.7067	36.2833	1.9	16.14	1.74889	4.90333	0.836444	4.60667	1.70444	0.707556	2.48778	0.484889	3.24778	0.776889
	U1562B-23R2-117-124	515.59		5	5	1.7036	13.984	49.9844	12.5876	0.0916	0.0572	0.8552	9.7284	0.1636	0.0784	9.0484	98.2824		3	3	4.47111	235683	90048.6	44.3289	4837.84	287.999	485.29	1369.38	47.6789	149.849	115.117	81.6711	11.2933	1.067	68.6556	20.7911	37.3122	1.71889	13.5656	1.67778	4.85556	0.839667	4.65222	1.74333	0.693889	2.46556	0.493556	3.27667	0.780667
	U1562B-26R1-69-72	528.38		3	5	1.6876	14.0208	50.1884	12.5944	0.076	0.064	0.8128	9.5888	0.1748	0.0696	8.8312	98.11		3	3	4.35111	234608	84582.9	41.8156	4495.25	269.576	439.078	1258.44	44.17	132.749	110.028	76.2989	10.9744	1.17178	65.9111	19.2289	33.1211	1.74556	14.9533	1.61222	4.58222	0.760333	4.46778	1.57556	0.667667	2.33667	0.450667	3.02778	0.718444
	U1562B-27R2-47-50	534.24		1	5	1.69	14.0715	50.317	12.598	0.077	0.063	0.815	9.6145	0.1775	0.075	8.897	98.395		3	3	4.25222	235215	83230	41.7211	4503.76	275.528	446.268	1284.52	44.5167	136.147	110.333	77.5811	10.7311	1.18889	65.2411	18.8856	32.9467	1.80222	15.3144	1.61667	4.62111	0.776333	4.35333	1.56	0.622556	2.25667	0.430444	3.10889	0.687333
	U1562B-30R1-47-50	547.55		5	5	1.7032	14.016	50.3804	12.624	0.0728	0.0648	0.8108	9.6996	0.1796	0.0732	9.0296	98.6528		3	3	4.14444	235496	81228.2	40.6589	4376.89	265.332	437.723	1261.48	44.1867	139.329	106.437	74.0644	10.4767	1.15489	64.2522	18.5022	32.0878	1.72889	14.8422	1.57556	4.47111	0.761667	4.15556	1.56	0.626111	2.31556	0.440778	2.99556	0.668111
IODP-395C-U1563B	U1563B-4R1-22-25	316.32		5	5	1.8564	14.036	50.004	12.1288	0.0912	0.0552	0.9652	10.3536	0.1944	0.0756	8.5884	98.3472		3	3	4.46111	233720	78076.8	41.9678	5133.93	277.448	392.852	1292.44	44.6633	124.091	103.522	79.0878	10.7811	0.925	59.1178	23.2189	42.1344	1.48778	10.8178	1.48	4.57333	0.843222	4.78444	1.88444	0.737111	2.73	0.536222	3.65667	0.839667
VSR-2a	U1563B-7R2-36-40	332.26		4	5	1.884	14.22	49.922	12.282	0.07	0.054	0.988	10.362	0.194	0.058	8.208	98.24		3	3	4.91	233346	84252.3	44.1122	5561.96	297.921	399.134	1382.14	45.32	113.158	106.842	82.3478	11.5256	0.951222	62.4344	24.4856	44.9111	1.58778	11.4456	1.58333	4.86667	0.887333	5.09556	1.96778	0.776111	2.89	0.593333	3.86222	0.886667
60°11.9946′N 27, 59.9996′W	U1563B-9R2-13-16	341.82		5	5	1.92133	14.1513	50.1987	12.27	0.0813333	0.064	0.929333	10.2287	0.182	0.0633333	8.08867	98.1747		3	3	4.59	234655	83994.2	45.05	5288.57	293.179	400.113	1419.41	47.0922	127.578	107.59	82.3111	11.7133	1.10778	64.9344	22.6722	42.1844	1.73333	13.72	1.66222	4.83111	0.871111	4.83556	1.86222	0.726556	2.68333	0.519222	3.74444	0.814444
	U1563B-10R2-38-44	347.07		5	5	1.8508	14.0016	50.0424	12.2624	0.0756	0.0612	0.92	10.1476	0.1872	0.072	8.4796	98.0996		3	3	4.62778	233907	83524.7	44.6789	5367.38	291.107	396.097	1419.44	47.2644	127.968	109.282	81.36	12.1789	1.08	62.9722	22.2133	41.12	1.73333	13.5589	1.62444	4.73111	0.849333	4.86889	1.80778	0.750222	2.78444	0.525444	3.58556	0.788889
	U1563B-15R3-80-83	373.03		3	5	1.84133	14.056	50.896	12.0507	0.0713333	0.0553333	0.922	9.81867	0.178667	0.0646667	8.31467	98.2667		2	3	4.45167	237226	87647.1	45.2567	5473.16	285.632	388.63	1421.41	46.3767	117.542	111.658	80.94	11.9783	0.906667	66.6017	22.1433	42.1533	1.45167	11.6783	1.44833	4.63333	0.8365	4.765	1.83667	0.726833	2.785	0.52	3.55667	0.813333
	U1563B-15R3-93-102	373.17		4	5	1.8645	14.191	50.586	12.24	0.0775	0.051	0.9085	9.97	0.175	0.0615	8.351	98.48		3	3	4.76889	236478	83946	44.6489	5136.87	291.066	416.778	1371.02	47.4422	123.881	114.279	78.7167	11.7589	1.01156	68.4878	22.3578	42.0878	1.51544	11.4889	1.51444	4.73333	0.838889	4.88	1.87889	0.708778	2.72	0.493111	3.70667	0.788778
	U1563B-17R2-97-98	381.39		5	5	1.854	14.2184	50.7432	12.2808	0.0884	0.052	0.9216	9.7764	0.1748	0.0636	8.3076	98.4816		3	3	4.88556	237179	87616.1	46.04	5435.76	294.471	440.526	1376.28	48.84	123.99	114.264	80.8533	11.8356	0.996333	71.3533	23.5	43.8989	1.58233	12.0278	1.55844	4.81889	0.879333	4.87667	1.92556	0.742778	2.82222	0.520778	3.72778	0.802778
	U1563B-20R1-1-5	393.71		5	5	1.834	14.18	50.3632	12.324	0.0856	0.0512	0.908	9.88	0.1892	0.0564	8.4992	98.3692		3	3	4.59111	235403	86347.1	45.9667	5377.04	288.922	399.76	1356.85	46.7956	128.092	109.138	79.1933	11.3822	0.893	68.0844	23.22	43.6422	1.473	11.4156	1.52511	4.69111	0.857111	4.79778	1.97556	0.767889	2.80778	0.513444	3.79222	0.812667
	U1563B-21R1-69-75	399.09		3	5	1.834	13.994	50.6267	11.8033	0.0733333	0.0493333	0.898667	9.696	0.159333	0.0573333	8.57667	97.7633		1	3	4.09	236945	91848.2	47.36	5341.05	292.613	416.067	1407.36	47.97	131.15	117.597	80.4867	11.5267	0.922	70.1367	24.2733	45.58	1.48333	11.2967	1.59	4.78	0.929333	5.08667	1.97	0.769667	3.15	0.527	4.02	0.831667
	U1563B-22R2-53-57	405.43		5	5	1.8256	13.9908	50.5332	11.8252	0.074	0.0496	0.8972	9.7228	0.1696	0.0548	8.6248	97.7696		2	3	4.43333	236197	85855.6	44.3183	5342.73	278.752	396.015	1341.67	45.6267	126.128	103.352	76.1717	10.7617	0.876833	65.0967	22.265	42.1617	1.38317	10.6133	1.43	4.5	0.831167	4.72333	1.99833	0.713167	2.72667	0.512	3.65667	0.806333
	U1563B-30R1-50-57	442.7		5	5	1.8852	13.8096	50.4428	11.574	0.0868	0.0732	0.9744	10.3696	0.1652	0.052	8.22	97.6548		2	3	4.82667	235776	84918.6	45.4717	5722.06	298.162	327.39	1461.98	49.1067	122.773	110.032	80.91	11.9833	1.37833	68.445	24.2717	48.325	2.17833	15.6667	1.88167	5.43833	0.966667	5.44833	2.05167	0.7675	2.97833	0.566667	3.99667	0.818667
IODP-395-U1564F	U1564F-50R2-125-129			5	5	2.039	13.751	49.528	11.115	0.146	0.133	1.545	12.058	0.196	0.035	7.687	98.23		1	3	5.09667	232925	78120.8	43.3633	8741.89	331.183	259.2	1517.26	46.2433	106.367	81.2967	101.783	13.3367	2.35	91.4533	38.0133	81.2067	3.91333	27.44	3.61333	10.26	1.75333	9.66333	3.23333	1.22433	4.85333	0.937333	6.3	1.39333
59°51.0363′N, 23°15.9840′W	U1564F-74R2			2	5	2.1376	14.1596	49.8336	11.954	0.1152	0.0968	1.3084	10.5236	0.1732	0.0568	7.7572	98.1184		4	3	5.39583	232925	80454.6	42.7725	7327.06	307.122	326.51	1416.37	44.5658	98.2208	92.25	88.2983	12.3833	1.61017	90.8508	30.37	69.1033	2.87583	17.8433	2.86833	8.30417	1.44117	7.86167	2.78833	1.05817	3.71583	0.752417	5.01	1.1265
[truncated: 9 more columns]

## Sheet: Glass Major Elements Corrected
Site	Sample Name	Top Depth (CSF-A) (m)	wt% (EPMA)	Number of Chips	Points per chip	Na2O	Al2O3	SiO2	CaO	P2O5	K2O	TiO2	FeO (T)	MnO	Cr2O3	MgO	Total	Mg#				CORRECTED	Na2O	Al2O3	SiO2	CaO	P2O5	K2O	TiO2	FeO (T)	MnO	Cr2O3	MgO	Total	Mg#	Si%change
	CORRECTION FACTOR					0.96423	1.05247	1.01867	1.01837	0.950855	0.948934	0.971673	1.0082	1.05043	1	1.01247
IODP-395C-U1554F	U1554F-6R1-74-78	649.8		1	5	2.07267	14.0013	47.148	11.7753	0.181333	0.171333	1.69667	12.1567	0.193333	0.0413333	7.636	97.0793	52.8103					1.99853	14.7359	48.028	11.9916	0.172422	0.162584	1.64861	12.2563	0.203083	0.0413333	7.73124	98.9697	52.9158	1.86654
VST-2	U1554F-6R3-45-49	652.495		3	5	2.112	14.1955	47.281	11.6695	0.1785	0.1685	1.6855	12.364	0.2155	0.0435	7.6945	97.609	52.579					2.03645	14.9403	48.1635	11.8838	0.169728	0.159895	1.63775	12.4653	0.226367	0.0435	7.79047	99.5171	52.6845	1.86654
60°07.5060′N, 26°42.0960′W	U1554F-7R3-35-41	657.445		1	5	2.072	14.15	46.88	11.754	0.172	0.178	1.674	12.216	0.186	0.052	7.648	96.982	52.7281					1.99788	14.8924	47.755	11.9699	0.163547	0.16891	1.62658	12.3161	0.19538	0.052	7.74339	98.8811	52.8336	1.86654
	U1554F-9R1-9-11	663.85		4	5	2.098	14.0867	47.2227	11.778	0.183333	0.17	1.68467	12.2253	0.204667	0.0466667	7.68333	97.386	52.8239					2.02295	14.8257	48.1041	11.9943	0.174323	0.161319	1.63695	12.3255	0.214988	0.0466667	7.77917	99.2861	52.9294	1.86654
	U1554F-13R2-0-4	684.7		3	5	2.112	14.056	47.046	11.892	0.182	0.17	1.684	12.078	0.208	0.048	7.67	97.138	53.0827					2.03645	14.7935	47.9241	12.1104	0.173056	0.161319	1.6363	12.177	0.218489	0.048	7.76567	99.0443	53.1881	1.86654
	U1554F-13R2-49-52	685.17		2	5	2.084	14.26	47.1693	11.6933	0.172	0.173333	1.69067	12.2267	0.215333	0.0366667	7.456	97.174	52.0721					2.00945	15.0082	48.0498	11.9081	0.163547	0.164482	1.64278	12.3269	0.226192	0.0366667	7.549	99.085	52.1778	1.86654
	U1554F-17R2-46-48	704.21		2	5	2.11	14.382	47.352	11.645	0.172	0.173	1.696	12.254	0.218	0.044	7.467	97.514	52.0532					2.03452	15.1366	48.2358	11.8589	0.163547	0.164166	1.64796	12.3544	0.228994	0.044	7.56013	99.429	52.1588	1.86654
	U1554F-18R3-92-96	711.16		2	5	2.097	14.182	47.603	11.787	0.176	0.171	1.692	12.176	0.192	0.029	7.62	97.723	52.7184					2.02199	14.9261	48.4915	12.0035	0.16735	0.162268	1.64407	12.2758	0.201682	0.029	7.71504	99.6383	52.8239	1.86654
	U1554F-21R2-15-23	723.28		3	5	2.1	14.153	47.387	11.69	0.186	0.159	1.679	12.336	0.189	0.045	7.809	97.733	53.0036					2.02488	14.8956	48.2715	11.9047	0.176859	0.15088	1.63144	12.4371	0.198531	0.045	7.9064	99.6429	53.109	1.86654
	U1554F-23R2-125-131	733.89		3	5	2.11133	14.1947	47.3773	11.5813	0.173333	0.168667	1.68333	12.2907	0.206667	0.0493333	7.71267	97.55	52.786					2.03581	14.9394	48.2617	11.7941	0.164815	0.160053	1.63565	12.3914	0.217089	0.0493333	7.80887	99.4581	52.8915	1.86654
	U1554F-24R2-44-47	738.24		3	5	2.09487	13.8393	46.8937	11.6459	0.173533	0.173267	1.6768	12.2577	0.217	0.0456	7.73033	96.7504	52.9099					2.01993	14.5654	47.769	11.8598	0.165005	0.164419	1.6293	12.3582	0.227943	0.0456	7.82675	98.6314	53.0154	1.86654
	U1554F-26R3-102-105	750		4	5	2.0824	14.1968	47.0852	11.8016	0.1768	0.17	1.678	12.0548	0.2068	0.048	7.7636	97.262	53.4325					2.00791	14.9416	47.9641	12.0184	0.168111	0.161319	1.63047	12.1536	0.217229	0.048	7.86043	99.1711	53.5378	1.86654
	U1554F-27R2-0-3	752.31		3	5	2.065	14.2305	47.111	11.788	0.183	0.165	1.6695	12.185	0.2235	0.054	7.849	97.526	53.4374					1.99113	14.9771	47.9903	12.0045	0.174006	0.156574	1.62221	12.2849	0.234771	0.054	7.9469	99.4364	53.5427	1.86654
	U1554F-28R2-76-79	758.06		4	5	2.08467	14.688	47.4367	11.8493	0.176	0.163333	1.676	12.0313	0.197333	0.0426667	7.806	98.1513	53.6165					2.0101	15.4586	48.3221	12.067	0.16735	0.154993	1.62852	12.1299	0.207285	0.0426667	7.90336	100.092	53.7217	1.86654
	U1554F-32R2-79-82	777.29		2	5	2.07595	13.9903	47.3876	11.6423	0.17665	0.1642	1.6792	12.2881	0.2155	0.0454	7.7355	97.4016	52.8649					2.00169	14.7243	48.2721	11.8561	0.167968	0.155815	1.63163	12.3888	0.226367	0.0454	7.83198	99.3022	52.9704	1.86654
IODP-395C-U1555I	U1555I-6R1-63-71	198.73		4	5	2.0388	14.1053	49.8966	11.5859	0.1045	0.0607	1.1525	11.0505	0.1753	0.0621	7.9238	98.1556	56.0928					1.96587	14.8453	50.8279	11.7987	0.0993643	0.0576003	1.11985	11.1411	0.18414	0.0621	8.02263	100.125	56.197	1.86654
VST-1	U1555I-7R1-91-94	208.71		3	5	2.051	13.5642	49.3685	11.5452	0.09565	0.0569	1.14425	11.2183	0.19125	0.0457	7.92085	97.2036	55.7121					1.97763	14.2759	50.2899	11.7573	0.0909493	0.0539943	1.11184	11.3102	0.200895	0.0457	8.01965	99.134	55.8165	1.86654
60°13.6897′N, 28°29.9984′W	U1555I-15R1-0-6	246.61		4	5	2.02687	13.683	49.3977	11.5517	0.0953333	0.0583333	1.1322	11.1559	0.1918	0.0558	8.12773	97.4766	56.4845					1.95436	14.4009	50.3197	11.7638	0.0906481	0.0553545	1.10013	11.2473	0.201472	0.0558	8.22911	99.4186	56.5885	1.86654
	U1555I-15R1-144-150	248.04		5	5	2.0314	13.4843	49.3068	11.5865	0.09885	0.0594	1.13755	10.9987	0.1779	0.0648	8.04935	96.9955	56.595					1.95874	14.1918	50.2272	11.7994	0.093992	0.0563667	1.10533	11.0888	0.186871	0.0648	8.14975	98.923	56.699	1.86654
	U1555I-22R1-115-120	281.85		4	5	2.0585	14.2305	49.398	11.644	0.095	0.056	1.1475	10.913	0.1835	0.0645	7.81	97.6	56.0449					1.98487	14.9771	50.32	11.8579	0.0903312	0.0531403	1.11499	11.0024	0.192754	0.0645	7.90741	99.5655	56.1491	1.86654
	U1555I-31R3-81-84	327.86		4	5	2.0375	13.789	48.8475	11.5	0.1055	0.054	1.1265	10.9815	0.187	0.068	7.9805	96.6795	56.4224					1.96462	14.5125	49.7593	11.7112	0.100315	0.0512424	1.09459	11.0715	0.19643	0.068	8.08004	98.6097	56.5264	1.86654
	U1555I-36R2-5-8	350.15		5	5	2.024	14.0416	49.2284	11.4792	0.0848	0.0492	1.0908	10.9748	0.1964	0.0576	8.028	97.2552	56.5832					1.9516	14.7783	50.1473	11.69	0.0806325	0.0466875	1.0599	11.0647	0.206304	0.0576	8.12813	99.2112	56.6872	1.86654
	U1555I-40R1-15-19	368.15		4	5	1.995	14.2585	49.3485	11.6595	0.085	0.046	1.0235	10.491	0.1945	0.06	8.2385	97.4005	58.3178					1.92364	15.0066	50.2696	11.8737	0.0808226	0.043651	0.994507	10.577	0.204308	0.06	8.34126	99.375	58.4207	1.86654
IODP-395C-U1562B	U1562B-5R3-85-92	435.59		5	5	1.8464	14.3352	49.6268	12.192	0.07	0.0476	0.8692	9.836	0.1664	0.0668	9.3908	98.4496	62.9766					1.78035	15.0873	50.5531	12.4159	0.0665598	0.0451692	0.844578	9.91661	0.174791	0.0668	9.50793	100.459	63.0753	1.86654
VSR-3	U1562B-6R1-74-78	437.54		2	5	1.824	14.382	49.63	12.289	0.068	0.048	0.866	9.945	0.178	0.069	9.47	98.772	62.9155					1.75875	15.1366	50.5564	12.5147	0.0646581	0.0455488	0.841469	10.0265	0.186976	0.069	9.58812	100.789	63.0142	1.86654
60°6.2993′N, 26°30.1026′W	U1562B-6R4-0-5	441.055		5	5	1.8368	14.4152	49.8904	12.3256	0.0704	0.0512	0.8756	9.6896	0.1684	0.0688	9.2556	98.6464	62.9882					1.7711	15.1715	50.8216	12.552	0.0669402	0.0485854	0.850797	9.76901	0.176892	0.0688	9.37104	100.668	63.0868	1.86654
	U1562B-10R1-105-110	456.55		5	5	1.84	14.36	49.8524	12.1964	0.0672	0.046	0.8696	9.7152	0.1716	0.0728	9.4916	98.6852	63.5121					1.77418	15.1134	50.7829	12.4204	0.0638974	0.043651	0.844967	9.79482	0.180254	0.0728	9.60999	100.701	63.6101	1.86654
	U1562B-12R1-19-24	465.39		3	5	1.85	14.4607	49.678	12.286	0.0686667	0.0473333	0.868667	9.82267	0.177333	0.0726667	9.58267	98.916	63.4784					1.78382	15.2194	50.6053	12.5117	0.065292	0.0449162	0.84406	9.90317	0.186276	0.0726667	9.70219	100.939	63.5765	1.86654
	U1562B-15R2-6-8	480.71		5	5	1.6608	14.1616	50.6204	12.9628	0.07	0.0628	0.7768	9.5864	0.1756	0.0704	8.2796	98.4264	60.6108					1.60139	14.9046	51.5652	13.2009	0.0665598	0.059593	0.754796	9.66496	0.184455	0.0704	8.38287	100.456	60.7118	1.86654
	U1562B-17R3-4-8	491.87		4	5	1.7445	14.3085	50.5115	12.5145	0.0775	0.067	0.8415	9.6695	0.166	0.0615	8.474	98.4365	60.9583					1.6821	15.0592	51.4543	12.7444	0.0736912	0.0635786	0.817663	9.74875	0.174371	0.0615	8.57969	100.459	61.059	1.86654
	U1562B-19R1-97-102	499.57		5	5	1.7668	14.2744	50.4788	12.5656	0.0792	0.0676	0.8476	9.732	0.1796	0.0604	8.3892	98.4412	60.5649					1.7036	15.0233	51.421	12.7964	0.0753077	0.0641479	0.82359	9.81176	0.188657	0.0604	8.49384	100.462	60.666	1.86654
	U1562B-22R1-61-71	508.91		3	5	1.75933	14.224	50.2053	12.8027	0.0773333	0.066	0.835333	9.48133	0.178	0.0653333	8.39733	98.092	61.2094					1.6964	14.9703	51.1424	13.0378	0.0735328	0.0626296	0.811671	9.55904	0.186976	0.0653333	8.50207	100.108	61.3099	1.86654
	U1562B-23R2-117-124	515.59		5	5	1.7036	13.984	49.9844	12.5876	0.0916	0.0572	0.8552	9.7284	0.1636	0.0784	9.0484	98.2824	62.365					1.64266	14.7177	50.9174	12.8188	0.0870983	0.054279	0.830975	9.80813	0.17185	0.0784	9.16126	100.289	62.4644	1.86654
	U1562B-26R1-69-72	528.38		3	5	1.6876	14.0208	50.1884	12.5944	0.076	0.064	0.8128	9.5888	0.1748	0.0696	8.8312	98.11	62.1337					1.62723	14.7564	51.1252	12.8257	0.072265	0.0607318	0.789776	9.66738	0.183615	0.0696	8.94135	100.119	62.2333	1.86654
	U1562B-27R2-47-50	534.24		1	5	1.69	14.0715	50.317	12.598	0.077	0.063	0.815	9.6145	0.1775	0.075	8.897	98.395	62.2453					1.62955	14.8098	51.2562	12.8294	0.0732158	0.0597828	0.791914	9.69329	0.186451	0.075	9.00797	100.413	62.3448	1.86654
	U1562B-30R1-47-50	547.55		5	5	1.7032	14.016	50.3804	12.624	0.0728	0.0648	0.8108	9.6996	0.1796	0.0732	9.0296	98.6528	62.3858					1.64228	14.7514	51.3208	12.8559	0.0692222	0.0614909	0.787833	9.77909	0.188657	0.0732	9.14222	100.672	62.4851	1.86654
IODP-395C-U1563B	U1563B-4R1-22-25	316.32		5	5	1.8564	14.036	50.004	12.1288	0.0912	0.0552	0.9652	10.3536	0.1944	0.0756	8.5884	98.3472	59.643					1.79	14.7724	50.9373	12.3516	0.0867179	0.0523811	0.937859	10.4385	0.204203	0.0756	8.69552	100.342	59.7448	1.86654
VSR-2a	U1563B-7R2-36-40	332.26		4	5	1.884	14.22	49.922	12.282	0.07	0.054	0.988	10.362	0.194	0.058	8.208	98.24	58.5282					1.81661	14.9661	50.8538	12.5076	0.0665598	0.0512424	0.960013	10.4469	0.203783	0.058	8.31038	100.241	58.631	1.86654
60°11.9946′N 27, 59.9996′W	U1563B-9R2-13-16	341.82		5	5	1.92133	14.1513	50.1987	12.27	0.0813333	0.064	0.929333	10.2287	0.182	0.0633333	8.08867	98.1747	58.4871					1.85261	14.8938	51.1356	12.4954	0.0773362	0.0607318	0.903008	10.3125	0.191178	0.0633333	8.18955	100.175	58.5899	1.86654
	U1563B-10R2-38-44	347.07		5	5	1.8508	14.0016	50.0424	12.2624	0.0756	0.0612	0.92	10.1476	0.1872	0.072	8.4796	98.0996	59.8197					1.7846	14.7362	50.9765	12.4876	0.0718846	0.0580747	0.893939	10.2308	0.19664	0.072	8.58536	100.094	59.9214	1.86654
	U1563B-15R3-80-83	373.03		3	5	1.84133	14.056	50.896	12.0507	0.0713333	0.0553333	0.922	9.81867	0.178667	0.0646667	8.31467	98.2667	60.1392					1.77547	14.7935	51.846	12.272	0.0678276	0.0525077	0.895883	9.89913	0.187677	0.0646667	8.41837	100.273	60.2406	1.86654
	U1563B-15R3-93-102	373.17		4	5	1.8645	14.191	50.586	12.24	0.0775	0.051	0.9085	9.97	0.175	0.0615	8.351	98.48	59.8768					1.79781	14.9355	51.5302	12.4648	0.0736912	0.0483956	0.882765	10.0517	0.183825	0.0615	8.45516	100.485	59.9785	1.86654
	U1563B-17R2-97-98	381.39		5	5	1.854	14.2184	50.7432	12.2808	0.0884	0.052	0.9216	9.7764	0.1748	0.0636	8.3076	98.4816	60.2222					1.78768	14.9644	51.6903	12.5064	0.0840556	0.0493446	0.895494	9.85652	0.183615	0.0636	8.41122	100.493	60.3236	1.86654
	U1563B-20R1-1-5	393.71		5	5	1.834	14.18	50.3632	12.324	0.0856	0.0512	0.908	9.88	0.1892	0.0564	8.4992	98.3692	60.5155					1.7684	14.924	51.3032	12.5504	0.0813932	0.0485854	0.882279	9.96097	0.198741	0.0564	8.60521	100.38	60.6166	1.86654
	U1563B-21R1-69-75	399.09		3	5	1.834	13.994	50.6267	11.8033	0.0733333	0.0493333	0.898667	9.696	0.159333	0.0573333	8.57667	97.7633	61.1795					1.7684	14.7282	51.5716	12.0201	0.0697293	0.0468141	0.87321	9.77546	0.167368	0.0573333	8.68364	99.7619	61.28	1.86654
	U1563B-22R2-53-57	405.43		5	5	1.8256	13.9908	50.5332	11.8252	0.074	0.0496	0.8972	9.7228	0.1696	0.0548	8.6248	97.7696	61.2469					1.7603	14.7248	51.4764	12.0424	0.0703632	0.0470671	0.871785	9.80248	0.178153	0.0548	8.73238	99.761	61.3473	1.86654
	U1563B-30R1-50-57	442.7		5	5	1.8852	13.8096	50.4428	11.574	0.0868	0.0732	0.9744	10.3696	0.1652	0.052	8.22	97.6548	58.5459					1.81777	14.5341	51.3843	11.7866	0.0825342	0.069462	0.946798	10.4546	0.173531	0.052	8.32253	99.6243	58.6486	1.86654
IODP-395-U1564F	U1564F-50R2-125-129			5	5	2.039	13.751	49.528	11.115	0.146	0.133	1.545	12.058	0.196	0.035	7.687	98.23	53.1791					1.96606	14.4725	50.4525	11.3192	0.138825	0.126208	1.50123	12.1568	0.205884	0.035	7.78288	100.157	53.2845	1.86654
59°51.0363′N, 23°15.9840′W	U1564F-74R2			2	5	2.1376	14.1596	49.8336	11.954	0.1152	0.0968	1.3084	10.5236	0.1732	0.0568	7.7572	98.1184	56.7715					2.06114	14.9025	50.7638	12.1736	0.109538	0.0918568	1.27134	10.6098	0.181934	0.0568	7.85395	100.076	56.8754	1.86654

## Sheet: Glass Trace Elements Corrected
Site	Sample Name	Top Depth (CSF-A) (m)		ppm (LA-ICP-MS)	UNCORRECTED (slide right for corrected)	Number of Chips	Points per chip	Li	Si	Ca	Sc	Ti	V	Cr	Mn	Co	Ni	Cu	Zn	Ga	Rb	Sr	Y	Zr	Nb	Ba	La	Ce	Pr	Nd	Sm	Eu	Gd	Tb	Dy	Ho	Er	Tm	Yb	Lu	Hf	Ta	Pb	Th	U		CORR FACTOR		CORRECTED
IODP-395C-U1554F	U1554F-6R1-74-78	649.8				2	3	4.63333	221644	82271.3	42.4717	9948.82	315.91	308.65	1600.53	51.1117	114.992	169.053	102.4	15.705	3.01667	140.472	27.7867	80.3217	10.2567	43.9517	6.225	15.6983	2.30333	11.4033	3.42167	1.25	3.96667	0.6925	4.605	0.988333	3.01167	0.435167	2.79333	0.3975	2.15333	0.629833	0.451667	0.360667	0.110667		1.0187		U1554F-6R1-74-78
VST-2	U1554F-6R3-45-49	652.495				5	3	4.774	221099	81357.8	42.2713	9556.17	312.481	302.889	1607.6	50.4733	111.505	167.823	100.619	15.9393	2.92667	138.535	27.8387	79.2793	10.3253	44.5267	6.34267	15.8033	2.36067	11.5487	3.40733	1.23067	4.09867	0.711333	4.798	0.997333	2.894	0.422667	2.75267	0.420067	2.09533	0.602	0.436667	0.380667	0.114733				U1554F-6R3-45-49
60°07.5060′N, 26°42.0960′W	U1554F-7R3-35-41	657.445				1	3	4.64333	218294	80884.4	41.13	9679.89	315.53	296.863	1549.54	49.46	109.927	161.777	93.5467	15.0333	2.81667	135.173	27.17	77.7567	10.19	44.8133	6.29	16.2333	2.29333	11.3867	3.35667	1.24333	4.24667	0.716667	4.88667	1.03333	2.78667	0.418333	2.67333	0.400667	2.02	0.6	0.353333	0.380667	0.110333				U1554F-7R3-35-41
	U1554F-9R1-9-11	663.85				3	3	4.61778	220631	80114.3	42.5389	9493.1	315.08	298.809	1604.74	50.0167	111.754	162.683	102.159	15.7689	2.91667	139.928	28.1044	80.0089	10.4333	46.2467	6.41778	16.3256	2.42444	11.9778	3.39222	1.23444	4.20778	0.718889	4.89	1.03556	2.96111	0.449444	2.90556	0.434111	2.16556	0.611778	0.454444	0.391333	0.119222				U1554F-9R1-9-11
	U1554F-13R2-0-4	684.7				4	3	4.64083	220631	83928.3	43.255	9762.53	319.916	308.142	1627.26	50.9883	113.761	166.303	103.748	15.8358	2.94917	143.743	29.1392	83.9217	10.5667	46.8108	6.63667	16.7858	2.52167	12.4858	3.675	1.29833	4.3625	0.729167	5.0875	1.09583	3.07833	0.469333	3.00083	0.434833	2.27	0.644917	0.5125	0.400833	0.122083				U1554F-13R2-0-4
	U1554F-13R2-49-52	685.17				3	3	4.71889	220631	83876.2	43.7256	10018.3	327.342	302.939	1633.63	50.9422	109.849	164.398	99.3767	14.9533	3.02556	143.323	29.2311	83.98	10.8	47.9789	6.65778	16.93	2.44	12.4567	3.46778	1.32889	4.24889	0.737778	5.06778	1.08111	3.18889	0.465333	2.97889	0.447111	2.34	0.641111	0.446111	0.418556	0.119222				U1554F-13R2-49-52
	U1554F-17R2-46-48	704.21				5	3	4.78267	221566	83649.1	43.2953	10056.4	321.903	307.993	1636.79	51.294	111.071	168.699	105.867	15.6567	3.026	142.198	29.0867	84.438	10.7873	46.3307	6.72133	16.6713	2.472	12.4387	3.532	1.31533	4.458	0.7414	5.04733	1.066	3.112	0.4672	2.96467	0.438	2.26733	0.642867	0.480667	0.403	0.123067				U1554F-17R2-46-48
	U1554F-18R3-92-96	711.16				4	3	4.71833	222501	83132.6	42.9567	9908.98	319.866	308.076	1634.28	50.8425	109.471	164.789	104.008	15.6125	3.02667	142.121	28.4633	82.4192	10.6167	46.1767	6.555	16.5483	2.40167	12.075	3.49917	1.24833	4.2175	0.725667	4.87667	1.02917	3.03417	0.4565	2.88417	0.424917	2.18333	0.630083	0.460417	0.389083	0.120583				U1554F-18R3-92-96
	U1554F-21R2-15-23	723.28				3	3	4.84889	221566	85196.9	43.1222	10040.9	328.674	329.573	1682	53.4744	122.552	174.314	106.958	16.3889	3.20667	146.734	28.4211	82.2378	10.7622	46.2356	6.38889	16.4233	2.38222	11.9433	3.43222	1.26444	4.23889	0.698111	4.84	1.00111	3.02778	0.444111	2.81	0.413889	2.13444	0.611889	0.490222	0.381667	0.116444				U1554F-21R2-15-23
	U1554F-23R2-125-131	733.89				3	3	4.83	221566	83701.5	42.81	9547.75	317.45	308.637	1604.75	51.3578	120.63	168.8	104.51	16.5211	2.77222	137.127	28.0078	79.4622	10.2844	44.2444	6.22111	15.7544	2.36889	11.7944	3.36444	1.23111	4.13111	0.704444	4.73	1.05889	2.88	0.429222	2.73111	0.412	2.08889	0.593333	0.446667	0.373556	0.106111				U1554F-23R2-125-131
	U1554F-24R2-44-47	738.24				4	3	4.79	219182	81025.6	41.7233	9438.5	314.195	314.712	1617.32	52.3708	124.209	169.856	105.535	14.9142	2.95667	136.686	27.235	78.5933	10.2083	45.1875	6.33583	16.4017	2.38083	11.6567	3.5275	1.24833	4.27833	0.725	4.70833	0.998333	2.9425	0.425167	2.83833	0.409417	2.10333	0.577833	0.4545	0.384417	0.119333				U1554F-24R2-44-47
	U1554F-26R3-102-105	750				4	3	4.8075	220164	78951.3	41.5625	9387.24	316.397	309.974	1589.34	50.6642	118.425	165.341	107.597	14.7375	2.9925	137.13	27.0583	78.7833	10.3267	47.3642	6.64917	17.0083	2.48833	11.9217	3.56667	1.27167	4.35667	0.745	4.87583	1.06167	3.06417	0.43625	2.84667	0.421167	2.18417	0.61325	0.492583	0.406333	0.124417				U1554F-26R3-102-105
	U1554F-27R2-0-3	752.31				5	3	4.79333	219837	80530.9	41.488	9610.58	317.364	307.096	1588.53	50.364	119.667	162.871	107.419	14.6167	2.93933	137.764	27.56	79.6767	10.4307	48.028	6.74467	17.3907	2.55533	12.2327	3.652	1.314	4.33667	0.754667	4.99	1.03467	3.032	0.4632	2.91667	0.441467	2.23333	0.616533	0.480467	0.410867	0.124267				U1554F-27R2-0-3
	U1554F-28R2-76-79	758.06				2	3	4.77667	222267	82379.7	43.3433	9963.17	323.28	309.982	1602.59	50.105	119.832	161.707	108.302	14.6267	2.905	140.932	28.345	82.8633	10.61	48.9667	6.94167	17.6817	2.59667	12.6717	3.78333	1.34167	4.63333	0.763333	5.26167	1.085	3.16333	0.465333	2.975	0.456167	2.22167	0.665	0.503333	0.418	0.128167				U1554F-28R2-76-79
	U1554F-32R2-79-82	777.29				4	3	4.8075	221625	81940.1	42.8233	9804.32	319.902	311.007	1624.88	51.5717	125.901	163.327	105.556	14.8525	2.79417	138.993	28.2942	81.2283	10.3692	47.9342	6.82083	17.3475	2.58	12.38	3.75833	1.3125	4.51	0.786667	5.12417	1.08667	3.11083	0.467917	3.0375	0.449667	2.23833	0.613917	0.507417	0.423583	0.118917				U1554F-32R2-79-82
IODP-395C-U1555I	U1555I-6R1-63-71	198.73				5	3	5.58333	234187	83060.3	46.8353	6808.08	339.35	379.629	1541.87	49.4293	125.782	101.803	95.862	14.274	1.054	68.866	29.0653	55.9353	1.618	12.1187	1.84	5.96467	1.098	6.212	2.56	0.966	3.71267	0.711333	4.93133	1.06533	3.266	0.5032	3.28667	0.479133	1.68133	0.113333	0.3002	0.1088	0.0326267				U1555I-6R1-63-71
VST-1	U1555I-7R1-91-94	208.71				5	3	5.36933	230915	83218	46.5627	6776.16	334.231	383.233	1507.51	49.4793	126.745	102.316	95.3773	14.3533	1.07467	67.4413	28.7567	55.2113	1.61333	11.522	1.78067	5.74467	1.08267	6.21267	2.42067	0.912667	3.59333	0.688667	4.83333	1.06	3.19133	0.484667	3.12533	0.477333	1.65333	0.102133	0.260933	0.102467	0.03132				U1555I-7R1-91-94
60°13.6897′N, 28°29.9984′W	U1555I-15R1-0-6	246.61				5	3	5.23067	230915	83448.7	45.3307	6616.42	322.194	398.299	1502.14	49.9313	137.893	97.9953	93.2613	14.7387	0.994	65.88	28.0853	53.1247	1.53467	10.6447	1.62333	5.36267	0.982	5.81267	2.33	0.890667	3.48133	0.662	4.614	1.03	3.02933	0.462467	2.97867	0.447333	1.54667	0.0995333	0.2834	0.0983333	0.0283067				U1555I-15R1-0-6
	U1555I-15R1-144-150	248.04				4	3	5.09	230494	81138.4	46.5158	6689.77	325.215	405.651	1517.22	49.9025	138.463	99.5175	92.3075	15.4408	1.00417	67.35	28.8925	54.2867	1.54583	10.6908	1.60667	5.22333	0.983333	5.74	2.37833	0.8275	3.395	0.6575	4.385	1.01167	3.03583	0.453	2.97	0.435833	1.52667	0.0960833	0.2435	0.0935	0.0288917				U1555I-15R1-144-150
	U1555I-22R1-115-120	281.85				5	3	5.222	230541	82962.7	47.134	6688.31	319.032	413.655	1563.16	50.742	136.697	103.349	93.5787	16.3473	1.022	65.8313	29.8773	54.8747	1.51933	10.394	1.62133	5.022	0.935333	5.63467	2.17733	0.832667	3.45533	0.668667	4.526	1.02667	3.07	0.456933	3.00733	0.450667	1.55467	0.0904667	0.220667	0.0902	0.0289867				U1555I-22R1-115-120
	U1555I-31R3-81-84	327.86				3	3	5.04889	228344	80600.1	42.5156	6047.94	313.956	383.294	1443.24	47.3044	134.473	92.9944	90.7244	12.1278	0.887111	63.9322	27.4478	50.5867	1.43111	10.3756	1.57111	5.07111	0.936556	5.78444	2.21667	0.848333	3.04667	0.613667	4.39222	0.987444	2.97444	0.443333	2.82111	0.450778	1.47111	0.0882222	0.249333	0.0865556	0.0283889				U1555I-31R3-81-84
	U1555I-36R2-5-8	350.15				3	3	4.89556	230120	80691.7	42.0778	5957.85	304.944	370.756	1364.55	47.3867	143.636	91.4633	86.5167	12.0311	0.868778	62.7756	26.7978	49.27	1.41111	10.0967	1.54	4.98333	0.914333	5.44444	2.24111	0.810333	3.00556	0.591889	4.40778	0.954667	2.95222	0.442444	2.80889	0.425	1.41222	0.0835556	0.249111	0.0878889	0.0286				U1555I-36R2-5-8
	U1555I-40R1-15-19	368.15				3	3	4.69111	230681	81254.4	41.4144	5607.28	279.051	415.097	1317.64	44.3456	138.827	90.3622	82.8656	11.5667	0.707333	61.9456	25.6667	42.8733	1.15478	8.66444	1.37222	4.36444	0.836889	4.76444	2.05222	0.750889	2.82111	0.564889	4.26111	0.909333	2.84889	0.410111	2.63	0.421778	1.25889	0.0677778	0.220556	0.0752222	0.0229556				U1555I-40R1-15-19
IODP-395C-U1562B	U1562B-5R3-85-92	435.59				3	3	4.31889	231943	82669.6	38.7167	4537.63	256.528	458.118	1243.69	46.8078	168.511	110.538	74.8567	10.94	0.850444	78.3122	17.9389	31.9222	1.27256	10.5856	1.32611	4.04333	0.718556	4.10333	1.54222	0.636778	2.21556	0.433	2.98889	0.637444	1.96	0.299	1.98778	0.292222	0.991111	0.0808889	0.182111	0.0837778	0.0285556				U1562B-5R3-85-92
VSR-3	U1562B-6R1-74-78	437.54				2	3	4.39667	231990	79802.4	38.89	4494.69	259.082	463.388	1252.22	47.8817	169.668	116.603	77.67	11.0583	0.892333	77.3233	17.9033	32.3067	1.29117	10.5067	1.32233	4.01667	0.719833	4.17333	1.53833	0.649833	2.14	0.410833	2.95167	0.642167	1.91	0.292	2.085	0.296333	0.95	0.078	0.1985	0.0911667	0.0324				U1562B-6R1-74-78
60°6.2993′N, 26°30.1026′W	U1562B-6R4-0-5	441.055				3	3	4.26889	233205	80784.8	39.3444	4514.97	257.043	451.779	1252.38	46.9689	158.371	110.8	76.1244	11.1156	0.890278	79.0756	18.5144	32.7967	1.34289	10.6689	1.335	4.05889	0.723111	4.15889	1.55111	0.647556	2.24111	0.433778	3.07556	0.652889	2.01778	0.303333	2.02222	0.304222	0.957778	0.078	0.184333	0.0918889	0.0280222				U1562B-6R4-0-5
	U1562B-10R1-105-110	456.55				3	3	4.29111	233019	79420.8	40.0044	4645.56	258.54	468.139	1269.99	48.3711	173.336	112.381	77.7044	11.3756	0.903444	80.2867	18.6144	33.2478	1.35389	10.7456	1.36333	4.14333	0.747778	4.17556	1.59333	0.642222	2.30444	0.446333	3.10111	0.649	1.98778	0.299556	1.97778	0.313111	0.992222	0.0736667	0.200722	0.0872222	0.0259556				U1562B-10R1-105-110
	U1562B-12R1-19-24	465.39				2	3	4.15833	232224	79005.7	38.3817	4605.9	251.408	447.55	1235.37	46.7917	169.058	110.095	76.745	10.9783	0.821167	77.7633	18.1567	32.1433	1.21917	10.4833	1.33167	3.93	0.701667	3.98167	1.58833	0.649833	2.07	0.435167	3.065	0.617833	1.99167	0.299833	2.025	0.302167	1.02167	0.078	0.193333	0.0795	0.0277333				U1562B-12R1-19-24
	U1562B-15R2-6-8	480.71				3	3	4.28444	236618	86635.2	44.1333	4202.12	276.35	434.621	1328.66	44.62	105.177	131.216	76.2378	11.4078	1.26111	70.3133	18.1122	31.9533	1.80444	16.3633	1.64444	4.49	0.756444	4.17444	1.59	0.620889	2.23889	0.426111	2.95333	0.642778	2.04	0.295222	2.03667	0.317889	0.946667	0.113778	0.226556	0.110889	0.0327333				U1562B-15R2-6-8
	U1562B-17R3-4-8	491.87				3	3	4.52889	236104	85631.9	43.5589	4658.87	277.603	423.598	1342.05	46.3133	124.861	118.022	78.1011	11.8322	1.37111	69.12	20.0733	35.9444	1.93333	16.7744	1.71444	4.84556	0.830667	4.50889	1.78889	0.651444	2.32111	0.477556	3.22333	0.725111	2.27333	0.329333	2.3	0.349111	1.05778	0.121444	0.216444	0.132556	0.0428333				U1562B-17R3-4-8
	U1562B-19R1-97-102	499.57				3	3	4.44222	235963	87454.2	44.7033	4917.12	283.202	414.512	1378.35	45.7189	120.54	118.629	80.6533	11.8589	1.30889	68.4322	20.5767	36.4522	1.86778	15.7967	1.70667	4.75222	0.832	4.60556	1.68556	0.657444	2.42222	0.470111	3.3	0.735556	2.23333	0.348	2.31667	0.361444	1.07778	0.114333	0.223667	0.124444	0.0390556				U1562B-19R1-97-102
	U1562B-22R1-61-71	508.91				3	3	4.50778	235683	88848.7	44.7011	4726.07	285.591	426.376	1374.32	46.5022	122.776	119.499	80.2122	11.4144	1.29822	71.4267	20.7067	36.2833	1.9	16.14	1.74889	4.90333	0.836444	4.60667	1.70444	0.707556	2.48778	0.484889	3.24778	0.776889	2.28778	0.332444	2.29111	0.365667	1.07111	0.110556	0.235111	0.123444	0.0338667				U1562B-22R1-61-71
	U1562B-23R2-117-124	515.59				3	3	4.47111	235683	90048.6	44.3289	4837.84	287.999	485.29	1369.38	47.6789	149.849	115.117	81.6711	11.2933	1.067	68.6556	20.7911	37.3122	1.71889	13.5656	1.67778	4.85556	0.839667	4.65222	1.74333	0.693889	2.46556	0.493556	3.27667	0.780667	2.25333	0.338111	2.24111	0.350111	1.10778	0.111889	0.209	0.112444	0.0314556				U1562B-23R2-117-124
	U1562B-26R1-69-72	528.38				3	3	4.35111	234608	84582.9	41.8156	4495.25	269.576	439.078	1258.44	44.17	132.749	110.028	76.2989	10.9744	1.17178	65.9111	19.2289	33.1211	1.74556	14.9533	1.61222	4.58222	0.760333	4.46778	1.57556	0.667667	2.33667	0.450667	3.02778	0.718444	2.13444	0.309556	2.15222	0.337	0.971111	0.0992222	0.203	0.108556	0.0336333				U1562B-26R1-69-72
	U1562B-27R2-47-50	534.24				3	3	4.25222	235215	83230	41.7211	4503.76	275.528	446.268	1284.52	44.5167	136.147	110.333	77.5811	10.7311	1.18889	65.2411	18.8856	32.9467	1.80222	15.3144	1.61667	4.62111	0.776333	4.35333	1.56	0.622556	2.25667	0.430444	3.10889	0.687333	2.11111	0.319333	2.10222	0.323667	0.991111	0.107889	0.194111	0.114222	0.0362222				U1562B-27R2-47-50
	U1562B-30R1-47-50	547.55				3	3	4.14444	235496	81228.2	40.6589	4376.89	265.332	437.723	1261.48	44.1867	139.329	106.437	74.0644	10.4767	1.15489	64.2522	18.5022	32.0878	1.72889	14.8422	1.57556	4.47111	0.761667	4.15556	1.56	0.626111	2.31556	0.440778	2.99556	0.668111	2.12	0.309444	2.1	0.313222	1.00444	0.0987778	0.218444	0.115444	0.0310111				U1562B-30R1-47-50
IODP-395C-U1563B	U1563B-4R1-22-25	316.32				3	3	4.46111	233720	78076.8	41.9678	5133.93	277.448	392.852	1292.44	44.6633	124.091	103.522	79.0878	10.7811	0.925	59.1178	23.2189	42.1344	1.48778	10.8178	1.48	4.57333	0.843222	4.78444	1.88444	0.737111	2.73	0.536222	3.65667	0.839667	2.51	0.384667	2.52667	0.384222	1.22	0.091	0.192333	0.0915556	0.0271889				U1563B-4R1-22-25
VSR-2a	U1563B-7R2-36-40	332.26				3	3	4.91	233346	84252.3	44.1122	5561.96	297.921	399.134	1382.14	45.32	113.158	106.842	82.3478	11.5256	0.951222	62.4344	24.4856	44.9111	1.58778	11.4456	1.58333	4.86667	0.887333	5.09556	1.96778	0.776111	2.89	0.593333	3.86222	0.886667	2.66667	0.407	2.64222	0.414667	1.34889	0.0842222	0.231444	0.1	0.0253111				U1563B-7R2-36-40
60°11.9946′N 27, 59.9996′W	U1563B-9R2-13-16	341.82				3	3	4.59	234655	83994.2	45.05	5288.57	293.179	400.113	1419.41	47.0922	127.578	107.59	82.3111	11.7133	1.10778	64.9344	22.6722	42.1844	1.73333	13.72	1.66222	4.83111	0.871111	4.83556	1.86222	0.726556	2.68333	0.519222	3.74444	0.814444	2.54111	0.370111	2.47222	0.386778	1.17444	0.104	0.247	0.106111	0.0281222				U1563B-9R2-13-16
	U1563B-10R2-38-44	347.07				3	3	4.62778	233907	83524.7	44.6789	5367.38	291.107	396.097	1419.44	47.2644	127.968	109.282	81.36	12.1789	1.08	62.9722	22.2133	41.12	1.73333	13.5589	1.62444	4.73111	0.849333	4.86889	1.80778	0.750222	2.78444	0.525444	3.58556	0.788889	2.47556	0.367222	2.47222	0.354556	1.23778	0.108889	0.229556	0.108	0.0342667				U1563B-10R2-38-44
	U1563B-15R3-80-83	373.03				2	3	4.45167	237226	87647.1	45.2567	5473.16	285.632	388.63	1421.41	46.3767	117.542	111.658	80.94	11.9783	0.906667	66.6017	22.1433	42.1533	1.45167	11.6783	1.44833	4.63333	0.8365	4.765	1.83667	0.726833	2.785	0.52	3.55667	0.813333	2.36833	0.356667	2.395	0.350833	1.2	0.0896667	0.23	0.0983333	0.02985				U1563B-15R3-80-83
	U1563B-15R3-93-102	373.17				3	3	4.76889	236478	83946	44.6489	5136.87	291.066	416.778	1371.02	47.4422	123.881	114.279	78.7167	11.7589	1.01156	68.4878	22.3578	42.0878	1.51544	11.4889	1.51444	4.73333	0.838889	4.88	1.87889	0.708778	2.72	0.493111	3.70667	0.788778	2.32333	0.356667	2.37667	0.370333	1.19222	0.0852222	0.247778	0.0922222	0.0253333				U1563B-15R3-93-102
	U1563B-17R2-97-98	381.39				3	3	4.88556	237179	87616.1	46.04	5435.76	294.471	440.526	1376.28	48.84	123.99	114.264	80.8533	11.8356	0.996333	71.3533	23.5	43.8989	1.58233	12.0278	1.55844	4.81889	0.879333	4.87667	1.92556	0.742778	2.82222	0.520778	3.72778	0.802778	2.43667	0.388889	2.37444	0.390778	1.26889	0.0986667	0.248	0.0814444	0.0305				U1563B-17R2-97-98
	U1563B-20R1-1-5	393.71				3	3	4.59111	235403	86347.1	45.9667	5377.04	288.922	399.76	1356.85	46.7956	128.092	109.138	79.1933	11.3822	0.893	68.0844	23.22	43.6422	1.473	11.4156	1.52511	4.69111	0.857111	4.79778	1.97556	0.767889	2.80778	0.513444	3.79222	0.812667	2.52778	0.408667	2.56222	0.383111	1.22667	0.0827778	0.258	0.0808889	0.0246444				U1563B-20R1-1-5
	U1563B-21R1-69-75	399.09				1	3	4.09	236945	91848.2	47.36	5341.05	292.613	416.067	1407.36	47.97	131.15	117.597	80.4867	11.5267	0.922	70.1367	24.2733	45.58	1.48333	11.2967	1.59	4.78	0.929333	5.08667	1.97	0.769667	3.15	0.527	4.02	0.831667	2.74	0.472667	2.72667	0.402	1.38	0.089	0.217333	0.097	0.0268333				U1563B-21R1-69-75
	U1563B-22R2-53-57	405.43				2	3	4.43333	236197	85855.6	44.3183	5342.73	278.752	396.015	1341.67	45.6267	126.128	103.352	76.1717	10.7617	0.876833	65.0967	22.265	42.1617	1.38317	10.6133	1.43	4.5	0.831167	4.72333	1.99833	0.713167	2.72667	0.512	3.65667	0.806333	2.59167	0.399667	2.475	0.385833	1.25667	0.0878333	0.163	0.0846667	0.0223				U1563B-22R2-53-57
	U1563B-30R1-50-57	442.7				2	3	4.82667	235776	84918.6	45.4717	5722.06	298.162	327.39	1461.98	49.1067	122.773	110.032	80.91	11.9833	1.37833	68.445	24.2717	48.325	2.17833	15.6667	1.88167	5.43833	0.966667	5.44833	2.05167	0.7675	2.97833	0.566667	3.99667	0.818667	2.89667	0.427833	2.70167	0.4125	1.36167	0.133333	0.202167	0.132167	0.0365667				U1563B-30R1-50-57
IODP-395-U1564F	U1564F-50R2-125-129					1	3	5.09667	232925	78120.8	43.3633	8741.89	331.183	259.2	1517.26	46.2433	106.367	81.2967	101.783	13.3367	2.35	91.4533	38.0133	81.2067	3.91333	27.44	3.61333	10.26	1.75333	9.66333	3.23333	1.22433	4.85333	0.937333	6.3	1.39333	4.42333	0.606	4.06667	0.65	2.29	0.241667	0.368333	0.240667	0.0642333				U1564F-50R2-125-129
59°51.0363′N, 23°15.9840′W	U1564F-74R2					4	3	5.39583	232925	80454.6	42.7725	7327.06	307.122	326.51	1416.37	44.5658	98.2208	92.25	88.2983	12.3833	1.61017	90.8508	30.37	69.1033	2.87583	17.8433	2.86833	8.30417	1.44117	7.86167	2.78833	1.05817	3.71583	0.752417	5.01	1.1265	3.40667	0.485333	3.20917	0.491917	1.92333	0.178	0.338417	0.17975	0.0556583				U1564F-74R2
[truncated: 38 more columns]

## Sheet: EPMA_LAICPMS_stdev
Site	Sample Name	Top Depth (CSF-A) (m)	wt% (EPMA)	Number of Chips	Points per chip	Na2O	Al2O3	SiO2	CaO	P2O5	K2O	TiO2	FeO (T)	MnO	Cr2O3	MgO	Total		Na2O_pointSDavg	Al2O3_pointSDavg	SiO2_pointSDavg	CaO_pointSDavg	P2O5_pointSDavg	K2O_pointSDavg	TiO2_pointSDavg	FeO_pointSDavg	MnO_pointSDavg	Cr2O3_pointSDavg	MgO_pointSDavg	Total_pointSDavg		Na2O_chipSD	Al2O3_chipSD	SiO2_chipSD	CaO_chipSD	P2O5_chipSD	K2O_chipSD	TiO2_chipSD	FeO_chipSD	MnO_chipSD	Cr2O3_chipSD	MgO_chipSD	Total_chipSD
IODP-395C-U1554F	U1554F-6R1-74-78	649.8		1	5	2.07267	14.0013	47.148	11.7753	0.181333	0.171333	1.69667	12.1567	0.193333	0.0413333	7.636	97.0793		0.0481664	0.597352	0.281922	0.139535	0.0204939	0	0.00894427	0.297103	0.056745	0.0356371	0.135647	1.23579
VST-2	U1554F-6R3-45-49	652.495		3	5	2.112	14.1955	47.281	11.6695	0.1785	0.1685	1.6855	12.364	0.2155	0.0435	7.6945	97.609		0.0696716	0.371964	0.320849	0.13093	0.028536	0.0110493	0.0198313	0.352356	0.0369488	0.0272443	0.144717	0.764472		0.0150997	0.177497	0.0879621	0.0768635	0.0162891	0.002	0.00702377	0.114129	0.0270062	0.0110151	0.0360185	0.128172
60°07.5060′N, 26°42.0960′W	U1554F-7R3-35-41	657.445		1	5	2.072	14.15	46.88	11.754	0.172	0.178	1.674	12.216	0.186	0.052	7.648	96.982		0.0349285	0.126095	0.355598	0.192821	0.0130384	0.00447214	0.0167332	0.209595	0.0194936	0.0083666	0.114324	0.444713
	U1554F-9R1-9-11	663.85		4	5	2.098	14.0867	47.2227	11.778	0.183333	0.17	1.68467	12.2253	0.204667	0.0466667	7.68333	97.386		0.0433796	0.341047	0.285206	0.13495	0.0171645	0.0122046	0.0156348	0.298479	0.0356825	0.0336302	0.167382	0.780191		0.0223308	0.185597	0.230295	0.0969725	0.00680686	0.00619139	0.0108781	0.134511	0.0187883	0.0219317	0.089015	0.408067
	U1554F-13R2-0-4	684.7		3	5	2.112	14.056	47.046	11.892	0.182	0.17	1.684	12.078	0.208	0.048	7.67	97.138		0.0719709	0.405874	0.358757	0.128358	0.0193253	0.0181455	0.0102918	0.358705	0.0356345	0.0189119	0.125641	0.878843		0.0160416	0.340954	0.407397	0.0646323	0.0110151	0.00757188	0.0133167	0.0600111	0.0110151	0.0152753	0.0647148	0.829463
	U1554F-13R2-49-52	685.17		2	5	2.084	14.26	47.1693	11.6933	0.172	0.173333	1.69067	12.2267	0.215333	0.0366667	7.456	97.174		0.064611	0.454411	0.293255	0.172765	0.02177	0.012055	0.0144249	0.273236	0.0160691	0.0179511	0.212036	0.807412		0.0169706	0.182434	0.0268701	0.0339411	0.0113137	0.00707107	0.00141421	0.209304	0.0494975	0.0127279	0.0183848	0.343654
	U1554F-17R2-46-48	704.21		2	5	2.11	14.382	47.352	11.645	0.172	0.173	1.696	12.254	0.218	0.044	7.467	97.514		0.0684268	0.38135	0.270966	0.242457	0.0141833	0.0101418	0.0186143	0.296949	0.0257793	0.0306822	0.112081	0.725475		0.0155563	0.0339411	0.258801	0.0296985	0.00848528	0.00141421	0.00282843	0.0169706	0.0169706	0.0183848	0.152735	0.38608
	U1554F-18R3-92-96	711.16		2	5	2.097	14.182	47.603	11.787	0.176	0.171	1.692	12.176	0.192	0.029	7.62	97.723		0.0359214	0.169469	0.339033	0.123824	0.0126043	0.0136066	0.0186431	0.340096	0.0308686	0.0227852	0.165866	0.665123		0.0339411	0.0622254	0.147078	0.114551	0.00565685	0.00424264	0.00282843	0.0226274	0.0169706	0.0141421	0.00989949	0.079196
	U1554F-21R2-15-23	723.28		3	5	2.1	14.153	47.387	11.69	0.186	0.159	1.679	12.336	0.189	0.045	7.809	97.733		0.0665192	0.333931	0.334476	0.159757	0.0193253	0.0138997	0.0167548	0.263846	0.02832	0.0290798	0.212838	0.48469		0.014	0.537505	0.515497	0.106908	0.0196977	0.0023094	0.0090185	0.0552208	0.0110151	0.0136137	0.0468615	1.12387
	U1554F-23R2-125-131	733.89		3	5	2.11133	14.1947	47.3773	11.5813	0.173333	0.168667	1.68333	12.2907	0.206667	0.0493333	7.71267	97.55		0.0635669	0.474376	0.405806	0.152295	0.0149022	0.0118921	0.0174411	0.314763	0.0442019	0.0324927	0.113516	0.642891		0.0427239	0.416693	0.268897	0.0464901	0.0057735	0.00305505	0.0133167	0.187022	0.0080829	0.0141892	0.129867	0.632775
	U1554F-24R2-44-47	738.24		3	5	2.09487	13.8393	46.8937	11.6459	0.173533	0.173267	1.6768	12.2577	0.217	0.0456	7.73033	96.7504		0.0416426	0.301939	0.371773	0.151024	0.025506	0.0108465	0.0202	0.243824	0.0406643	0.0317143	0.111484	0.593515		0.00699238	0.247906	0.483675	0.050922	0.00785196	0.00244404	0.00957706	0.0651866	0.01298	0.0213719	0.0787859	0.755366
	U1554F-26R3-102-105	750		4	5	2.0824	14.1968	47.0852	11.8016	0.1768	0.17	1.678	12.0548	0.2068	0.048	7.7636	97.262		0.0564848	0.190745	0.405333	0.138801	0.0253033	0.00880322	0.0125121	0.286044	0.0297997	0.0236957	0.171597	0.564784		0.0262968	0.282062	0.110118	0.0318552	0.0118843	0.00442116	0.00648974	0.135435	0.0144273	0.0152988	0.073342	0.434197
	U1554F-27R2-0-3	752.31		3	5	2.065	14.2305	47.111	11.788	0.183	0.165	1.6695	12.185	0.2235	0.054	7.849	97.526		0.0548305	0.165169	0.256075	0.119519	0.0158062	0.00843577	0.0116356	0.284642	0.0390596	0.0303432	0.165474	0.328515		0.021815	0.318475	0.402764	0.0666874	0.0147273	0.00349476	0.0119264	0.147334	0.0227218	0.00744849	0.117411	0.60061
	U1554F-28R2-76-79	758.06		4	5	2.08467	14.688	47.4367	11.8493	0.176	0.163333	1.676	12.0313	0.197333	0.0426667	7.806	98.1513		0.0510049	0.364577	0.352584	0.173456	0.0172023	0.0139327	0.0129712	0.322137	0.0273945	0.0353284	0.116704	0.870294		0.0303319	0.329643	0.331158	0.0586408	0.0099148	0.00612862	0.00393404	0.0406328	0.00756549	0.0122404	0.107283	0.696037
	U1554F-32R2-79-82	777.29		2	5	2.07595	13.9903	47.3876	11.6423	0.17665	0.1642	1.6792	12.2881	0.2155	0.0454	7.7355	97.4016		0.0376592	0.361799	0.389243	0.247521	0.027934	0.00603436	0.0121333	0.311487	0.0383205	0.0235379	0.158657	0.89018		0.0373352	0.17211	0.236739	0.0046669	0.00494975	0.00608112	0.000424264	0.000989949	0.0159806	0.00381838	0.0480833	0.123319
IODP-395C-U1555I	U1555I-6R1-63-71	198.73		4	5	2.0388	14.1053	49.8966	11.5859	0.1045	0.0607	1.1525	11.0505	0.1753	0.0621	7.9238	98.1556		0.0715531	0.338811	0.258774	0.203821	0.016689	0.013289	0.0188452	0.348014	0.033387	0.0279311	0.152315	0.718257		0.0235912	0.434048	0.467371	0.133261	0.0144115	0.00370225	0.00803824	0.148871	0.0109429	0.00930806	0.0676157	0.882962
VST-1	U1555I-7R1-91-94	208.71		3	5	2.051	13.5642	49.3685	11.5452	0.09565	0.0569	1.14425	11.2183	0.19125	0.0457	7.92085	97.2036		0.0310299	0.276611	0.348096	0.193199	0.0167208	0.00949202	0.0137883	0.228005	0.0394598	0.0338811	0.119887	0.597047		0.0100664	0.345445	0.246855	0.0654319	0.0072111	0.00416333	0.0069282	0.172097	0.0266333	0.0110151	0.042332	0.501256
60°13.6897′N, 28°29.9984′W	U1555I-15R1-0-6	246.61		4	5	2.02687	13.683	49.3977	11.5517	0.0953333	0.0583333	1.1322	11.1559	0.1918	0.0558	8.12773	97.4766		0.0757507	0.253426	0.278767	0.100656	0.0202935	0.00870535	0.0102743	0.268518	0.0325718	0.0280749	0.152599	0.61		0.0494907	0.335111	0.259551	0.0792801	0.006	0.006	0.00822598	0.153036	0.00998332	0.00541603	0.100113	0.586395
	U1555I-15R1-144-150	248.04		5	5	2.0314	13.4843	49.3068	11.5865	0.09885	0.0594	1.13755	10.9987	0.1779	0.0648	8.04935	96.9955		0.0511295	0.234464	0.230722	0.116896	0.0180412	0.0119858	0.0184571	0.255698	0.0395441	0.025283	0.174307	0.499039		0.0452858	0.143747	0.207112	0.0682847	0.00831865	0.0034641	0.00748331	0.0874254	0.0173551	0.00547723	0.0888977	0.349774
	U1555I-22R1-115-120	281.85		4	5	2.0585	14.2305	49.398	11.644	0.095	0.056	1.1475	10.913	0.1835	0.0645	7.81	97.6		0.0427423	0.357144	0.360921	0.145001	0.0164477	0.0101518	0.0129952	0.23446	0.0360441	0.0290504	0.182064	0.716131		0.0219924	0.117523	0.211351	0.0960972	0.00886942	0.00489898	0.00341565	0.070739	0.010247	0.0118181	0.0614709	0.267387
	U1555I-31R3-81-84	327.86		4	5	2.0375	13.789	48.8475	11.5	0.1055	0.054	1.1265	10.9815	0.187	0.068	7.9805	96.6795		0.0594367	0.324521	0.401695	0.127232	0.0162519	0.00965917	0.0158532	0.315517	0.03569	0.0321014	0.12897	0.757435		0.0368917	0.154665	0.296569	0.0728652	0.00660808	0.004	0.00378594	0.177819	0.00258199	0.0184029	0.0717472	0.494865
	U1555I-36R2-5-8	350.15		5	5	2.024	14.0416	49.2284	11.4792	0.0848	0.0492	1.0908	10.9748	0.1964	0.0576	8.028	97.2552		0.0615089	0.359473	0.311653	0.149703	0.0136586	0.0122063	0.0647777	0.355355	0.0279933	0.019968	0.146338	0.698052		0.0333766	0.220932	0.270955	0.0560464	0.00576194	0.00460435	0.0580103	0.11262	0.00792465	0.0116962	0.0556237	0.514034
	U1555I-40R1-15-19	368.15		4	5	1.995	14.2585	49.3485	11.6595	0.085	0.046	1.0235	10.491	0.1945	0.06	8.2385	97.4005		0.0551465	0.224931	0.337257	0.193639	0.0181776	0.00865203	0.0126894	0.29535	0.0421925	0.0240703	0.164408	0.670329		0.035534	0.0886548	0.234301	0.0687677	0.0034641	0.00326599	0.00341565	0.166521	0.013404	0.0174356	0.0381707	0.219978
IODP-395C-U1562B	U1562B-5R3-85-92	435.59		5	5	1.8464	14.3352	49.6268	12.192	0.07	0.0476	0.8692	9.836	0.1664	0.0668	9.3908	98.4496		0.0492226	0.14145	0.270688	0.1301	0.01529	0.010515	0.0152793	0.235975	0.0333469	0.0302643	0.174387	0.43323		0.0258225	0.0543801	0.203138	0.123491	0.00969536	0.00296648	0.00672309	0.101774	0.0121161	0.0164682	0.0488385	0.209673
VSR-3	U1562B-6R1-74-78	437.54		2	5	1.824	14.382	49.63	12.289	0.068	0.048	0.866	9.945	0.178	0.069	9.47	98.772		0.0733898	0.117521	0.303264	0.231845	0.0105959	0.0117662	0.0104772	0.201577	0.0249708	0.0383525	0.265789	0.650526		0.039598	0.0226274	0.14425	0.0777817	0.00282843	0.00848528	0.00848528	0.00424264	0	0.00989949	0.0480833	0.172534
60°6.2993′N, 26°30.1026′W	U1562B-6R4-0-5	441.055		5	5	1.8368	14.4152	49.8904	12.3256	0.0704	0.0512	0.8756	9.6896	0.1684	0.0688	9.2556	98.6464		0.0620576	0.117085	0.306363	0.165228	0.0173967	0.0102347	0.0118906	0.266575	0.0361724	0.0205429	0.161402	0.510687		0.0208614	0.0327597	0.277929	0.109512	0.00654217	0.00593296	0.00517687	0.10477	0.0143805	0.013755	0.0876744	0.434259
	U1562B-10R1-105-110	456.55		5	5	1.84	14.36	49.8524	12.1964	0.0672	0.046	0.8696	9.7152	0.1716	0.0728	9.4916	98.6852		0.0570898	0.125166	0.322689	0.16208	0.0151829	0.0103363	0.0113695	0.232924	0.0304844	0.0288167	0.158589	0.462799		0.016	0.0333766	0.0973591	0.0255891	0.00460435	0.00316228	0.00817313	0.133743	0.0171114	0.00782304	0.0606861	0.257164
	U1562B-12R1-19-24	465.39		3	5	1.85	14.4607	49.678	12.286	0.0686667	0.0473333	0.868667	9.82267	0.177333	0.0726667	9.58267	98.916		0.0625464	0.0809138	0.296269	0.12088	0.0224199	0.00697163	0.0164127	0.253653	0.0241113	0.0280813	0.237347	0.531156		0.0332866	0.0443772	0.0277849	0.0639062	0.00945163	0.00305505	0.00416333	0.140076	0.0141892	0.0219393	0.0102632	0.0771751
	U1562B-15R2-6-8	480.71		5	5	1.6608	14.1616	50.6204	12.9628	0.07	0.0628	0.7768	9.5864	0.1756	0.0704	8.2796	98.4264		0.0431959	0.0894009	0.29386	0.219426	0.0156314	0.0103946	0.0138169	0.246891	0.0289256	0.0258829	0.163353	0.273015		0.00965401	0.0412892	0.0650138	0.0850835	0.00707107	0.00363318	0.00521536	0.0920587	0.0169352	0.00726636	0.072172	0.102268
	U1562B-17R3-4-8	491.87		4	5	1.7445	14.3085	50.5115	12.5145	0.0775	0.067	0.8415	9.6695	0.166	0.0615	8.474	98.4365		0.04757	0.0990593	0.247886	0.136736	0.0195926	0.00786325	0.0114721	0.21971	0.0297257	0.0294052	0.144477	0.366339		0.007	0.040575	0.141095	0.0861839	0.0165227	0.00739369	0.00754983	0.0569766	0.010198	0.00822598	0.0681371	0.276634
	U1562B-19R1-97-102	499.57		5	5	1.7668	14.2744	50.4788	12.5656	0.0792	0.0676	0.8476	9.732	0.1796	0.0604	8.3892	98.4412		0.0510856	0.123523	0.30055	0.179413	0.0185592	0.00904121	0.013428	0.192657	0.0378417	0.0230487	0.17607	0.523943		0.0191625	0.0726278	0.0735473	0.100692	0.00831865	0.00260768	0.00712741	0.108655	0.0112606	0.0153232	0.0300865	0.168687
	U1562B-22R1-61-71	508.91		3	5	1.75933	14.224	50.2053	12.8027	0.0773333	0.066	0.835333	9.48133	0.178	0.0653333	8.39733	98.092		0.0406693	0.133497	0.306604	0.179493	0.0246835	0.0112271	0.0102124	0.257916	0.0316776	0.0331328	0.185476	0.660913		0.0231805	0.0596322	0.0802579	0.0287286	0.0110151	0.002	0.0061101	0.13276	0.0274955	0.0166533	0.077106	0.308564
	U1562B-23R2-117-124	515.59		5	5	1.7036	13.984	49.9844	12.5876	0.0916	0.0572	0.8552	9.7284	0.1636	0.0784	9.0484	98.2824		0.0579123	0.0968315	0.233493	0.159657	0.0150626	0.0149164	0.0109626	0.298416	0.0320813	0.02048	0.15174	0.369227		0.0337224	0.0350257	0.150209	0.0986144	0.0135941	0.00438178	0.00905539	0.121379	0.0122147	0.012083	0.0854096	0.117791
	U1562B-26R1-69-72	528.38		3	5	1.6876	14.0208	50.1884	12.5944	0.076	0.064	0.8128	9.5888	0.1748	0.0696	8.8312	98.11		0.0738573	0.132096	0.366077	0.119594	0.0194632	0.0139995	0.0169392	0.221275	0.0302462	0.0276493	0.163248	0.519882		0.0254034	0.0291433	0.0890019	0.0034641	0.00416333	0.002	0.00416333	0.0852369	0.010583	0.00503322	0.16958	0.296745
	U1562B-27R2-47-50	534.24		1	5	1.69	14.0715	50.317	12.598	0.077	0.063	0.815	9.6145	0.1775	0.075	8.897	98.395		0.0296648	0.123491	0.453949	0.169617	0.0234521	0.00547723	0.0109545	0.3176	0.0250998	0.0327109	0.192146	0.495984
	U1562B-30R1-47-50	547.55		5	5	1.7032	14.016	50.3804	12.624	0.0728	0.0648	0.8108	9.6996	0.1796	0.0732	9.0296	98.6528		0.0471618	0.108029	0.360733	0.140481	0.0140595	0.00848213	0.0130947	0.238988	0.0284711	0.0182906	0.154442	0.568503		0.0273642	0.0214009	0.108885	0.0590356	0.00807465	0.00303315	0.00228035	0.163483	0.0172858	0.0107145	0.0814297	0.233964
IODP-395C-U1563B	U1563B-4R1-22-25	316.32		5	5	1.8564	14.036	50.004	12.1288	0.0912	0.0552	0.9652	10.3536	0.1944	0.0756	8.5884	98.3472		0.0438366	0.109696	0.327236	0.184341	0.0126187	0.00891333	0.00935289	0.270931	0.0423119	0.0225993	0.177164	0.509682		0.0138996	0.0531601	0.0982487	0.0599333	0.0085557	0.00268328	0.00389872	0.138978	0.0291342	0.0185796	0.10963	0.178755
VSR-2a	U1563B-7R2-36-40	332.26		4	5	1.884	14.22	49.922	12.282	0.07	0.054	0.988	10.362	0.194	0.058	8.208	98.24		0.0489349	0.0926353	0.260107	0.180445	0.0173839	0.0121191	0.012299	0.283811	0.0289508	0.0291404	0.131675	0.535031		0.0176635	0.051572	0.147354	0.135282	0.00416333	0.0034641	0.0034641	0.179179	0.0117047	0.0120554	0.0603435	0.194487
60°11.9946′N 27, 59.9996′W	U1563B-9R2-13-16	341.82		5	5	1.92133	14.1513	50.1987	12.27	0.0813333	0.064	0.929333	10.2287	0.182	0.0633333	8.08867	98.1747		0.0638106	0.132392	0.322907	0.174106	0.0172863	0.0101391	0.0140221	0.199206	0.0333586	0.032056	0.182747	0.536651		0.0176862	0.0701798	0.137276	0.0963058	0.0130384	0.00374166	0.00501996	0.214199	0.00729383	0.0135204	0.147116	0.36315
	U1563B-10R2-38-44	347.07		5	5	1.8508	14.0016	50.0424	12.2624	0.0756	0.0612	0.92	10.1476	0.1872	0.072	8.4796	98.0996		0.0451781	0.0734752	0.252172	0.162331	0.0178152	0.00893889	0.012489	0.220479	0.0415595	0.023468	0.136029	0.342159		0.0219727	0.0804487	0.159784	0.0888977	0.0095289	0.0054037	0.00334664	0.140658	0.0095289	0.0266233	0.110475	0.282929
	U1563B-15R3-80-83	373.03		3	5	1.84133	14.056	50.896	12.0507	0.0713333	0.0553333	0.922	9.81867	0.178667	0.0646667	8.31467	98.2667		0.0491328	0.17411	0.262251	0.0975703	0.0251932	0.0097426	0.0120232	0.223142	0.0371691	0.0376679	0.134063	0.549831		0.022745	0.117013	0.0815598	0.0181475	0.00503322	0.00416333	0.006	0.11724	0.020232	0.00503322	0.0676855	0.371291
	U1563B-15R3-93-102	373.17		4	5	1.8645	14.191	50.586	12.24	0.0775	0.051	0.9085	9.97	0.175	0.0615	8.351	98.48		0.0573232	0.0813185	0.315678	0.138614	0.0207405	0.0073176	0.0126036	0.22524	0.0351519	0.0228134	0.204595	0.499526		0.0240208	0.0672805	0.136206	0.0459855	0.00680686	0.0052915	0.00525991	0.194669	0.0224202	0.0127932	0.0538764	0.0937657
	U1563B-17R2-97-98	381.39		5	5	1.854	14.2184	50.7432	12.2808	0.0884	0.052	0.9216	9.7764	0.1748	0.0636	8.3076	98.4816		0.0616658	0.091652	0.283469	0.151712	0.0219454	0.010709	0.0115348	0.226973	0.0360575	0.0266608	0.140847	0.425068		0.0201494	0.0834074	0.0580793	0.0602926	0.0045607	0.00632456	0.00572713	0.138617	0.0164682	0.00792465	0.0966478	0.291501
	U1563B-20R1-1-5	393.71		5	5	1.834	14.18	50.3632	12.324	0.0856	0.0512	0.908	9.88	0.1892	0.0564	8.4992	98.3692		0.0453442	0.0912342	0.339577	0.132739	0.0160046	0.00808491	0.0139199	0.341897	0.0429928	0.0339977	0.123155	0.571196		0.0335559	0.0591439	0.134778	0.0724569	0.00572713	0.00742967	0.00707107	0.158095	0.0143248	0.0115239	0.0640094	0.149804
	U1563B-21R1-69-75	399.09		3	5	1.834	13.994	50.6267	11.8033	0.0733333	0.0493333	0.898667	9.696	0.159333	0.0573333	8.57667	97.7633		0.0536616	0.156089	0.324339	0.0753717	0.0166197	0.0119736	0.0152296	0.302444	0.0398593	0.0149287	0.152019	0.53852		0.014	0.156167	0.15658	0.0463609	0.00503322	0.0011547	0.0102632	0.209227	0.0130128	0.0200333	0.107039	0.308612
	U1563B-22R2-53-57	405.43		5	5	1.8256	13.9908	50.5332	11.8252	0.074	0.0496	0.8972	9.7228	0.1696	0.0548	8.6248	97.7696		0.0457099	0.103261	0.252503	0.101519	0.0155503	0.00980503	0.0146381	0.262957	0.0354284	0.0246527	0.0899335	0.410857		0.016456	0.0806796	0.216438	0.0588829	0.00424264	0.00572713	0.00715542	0.0881431	0.0043359	0.0168879	0.0552377	0.223421
	U1563B-30R1-50-57	442.7		5	5	1.8852	13.8096	50.4428	11.574	0.0868	0.0732	0.9744	10.3696	0.1652	0.052	8.22	97.6548		0.0683655	0.106892	0.184108	0.105444	0.0212194	0.0107529	0.0151137	0.271894	0.0411532	0.0273894	0.146277	0.392114		0.0268179	0.0349113	0.129697	0.0496185	0.00521536	0.00268328	0.00167332	0.16483	0.0174126	0.00938083	0.134075	0.218218
IODP-395-U1564F	U1564F-50R2-125-129			5	5	2.039	13.751	49.528	11.115	0.146	0.133	1.545	12.058	0.196	0.035	7.687	98.23		0.0524167	0.112593	0.300317	0.135885	0.0236008	0.0107496	0.0102962	0.243017	0.031883	0.0231595	0.143419	0.444629		0.0132212	0.0554148	0.136098	0.0734439	0.00609918	0.00501996	0.00477493	0.0787832	0.015975	0.016769	0.0624436	0.219392
59°51.0363′N, 23°15.9840′W	U1564F-74R2			2	5	2.1376	14.1596	49.8336	11.954	0.1152	0.0968	1.3084	10.5236	0.1732	0.0568	7.7572	98.1184		0.0632916	0.0689078	0.240499	0.20061	0.027602	0.013801	0.0148404	0.220524	0.0479101	0.0288097	0.102259	0.416791		0.0127279	0.0127279	0.104652	0.0721249	0	0.00707107	0.00141421	0.0678823	0.0113137	0.0296985	0.00707107	0.110309
						Mean standard deviation of point measurements across individual glass chips																																							Standard deviation of glass chip compositions used to calculate overall sample composition, where the number of chips is greater than 1
Site	Sample Name	Top Depth (CSF-A) (m)		Number of Chips	Points per chip	Li_Std		Ca_Std	Sc_Std	Ti_Std	V_Std	Cr_Std	Mn_Std	Co_Std	Ni_Std	Cu_Std	Zn_Std	Ga_Std	Rb_Std	Sr_Std	Y_Std	Zr_Std	Nb_Std	Ba_Std	La_Std	Ce_Std	Pr_Std	Nd_Std	Sm_Std	Eu_Std	Gd_Std	Tb_Std	Dy_Std	Ho_Std	Er_Std	Tm_Std	Yb_Std	Lu_Std	Hf_Std	Ta_Std	Pb_Std	Th_Std	U_Std		Li_Mean_std		Ca_Mean_std	Sc_Mean_std	Ti_Mean_std
IODP-395C-U1554F	U1554F-6R1-74-78	649.8		2	3	0.15617		1805	1.35983	457.091	8.94727	6.94024	58.0475	2.18026	4.52744	6.32394	5.2602	0.5466	0.109309	4.67272	1.29542	2.21519	0.401433	1.55546	0.235348	0.344494	0.0786605	0.412837	0.130629	0.0364575	0.11471	0.0401574	0.186588	0.0588373	0.0911729	0.0234557	0.149543	0.0215263	0.0652753	0.0160519	0.0848018	0.0240256	0.00494386		0.0801388		2218.51	0.714178	145.2
VST-2	U1554F-6R3-45-49	652.495		5	3	0.231507		3709.38	1.72927	454.286	9.35887	10.9899	48.3668	1.7586	4.02644	7.74133	4.57279	0.616236	0.14266	4.44279	1.14956	3.5749	0.316369	1.45631	0.253828	0.48871	0.103266	0.527505	0.297136	0.0673233	0.31312	0.04258	0.28053	0.043269	0.210252	0.0294955	0.148585	0.0300887	0.146005	0.0337324	0.0709421	0.0210512	0.0123998		0.203011		1567.03	0.526501	193.893
60°07.5060′N, 26°42.0960′W	U1554F-7R3-35-41	657.445		1	3	0.0971253		3657.06	3.62004	738.253	10.2028	13.1405	21.73	1.42211	3.29697	1.97905	0.725006	0.481802	0.0802081	5.66075	2.04714	5.74039	0.508626	2.12342	0.23388	0.755932	0.0873689	0.642599	0.201329	0.130512	0.326548	0.0680686	0.296704	0.0404145	0.122202	0.0299054	0.190088	0.0195021	0.111355	0.052915	0.0450925	0.030271	0.00321455
	U1554F-9R1-9-11	663.85		3	3	0.165005		2599.22	0.938463	351.03	10.8854	10.3214	32.5946	1.77026	4.09706	6.96392	6.3214	0.712584	0.0851495	2.99015	0.808346	1.64174	0.368545	1.49294	0.132073	0.468282	0.0591448	0.459254	0.123645	0.0613272	0.183365	0.0442571	0.110182	0.0435168	0.0787734	0.0219162	0.201415	0.0346508	0.124839	0.0264065	0.0644566	0.0155481	0.00771224		0.168402		913.892	0.787128	367.434
	U1554F-13R2-0-4	684.7		4	3	0.181954		3956.23	1.64336	388.349	11.5476	19.9351	48.6794	1.33779	4.83782	7.9022	3.30597	0.744784	0.113342	5.37224	1.05133	2.90427	0.384687	1.73219	0.267514	0.65875	0.0982339	0.37709	0.2343	0.0809483	0.279291	0.0435051	0.24247	0.0659269	0.145598	0.0421596	0.191279	0.0294059	0.0986672	0.0331353	0.048258	0.0251103	0.00464384		0.115802		2461.74	0.700553	168.468
	U1554F-13R2-49-52	685.17		3	3	0.15966		1942.32	0.644743	244.989	8.73789	9.72976	76.5406	1.76786	3.00612	7.98445	5.06122	0.644729	0.189086	3.61375	0.414053	1.62533	0.3569	1.15497	0.179581	0.434424	0.0460093	0.404938	0.222207	0.0582298	0.220974	0.0269609	0.260053	0.0428433	0.201009	0.025596	0.138249	0.0344722	0.0831909	0.0358619	0.096825	0.0195556	0.0104377		0.0367171		1008.61	0.486259	359.968
	U1554F-17R2-46-48	704.21		5	3	0.126298		3527.1	1.42032	477.019	9.40951	13.7593	47.8785	1.50155	4.05525	8.08285	4.1212	0.702587	0.140432	3.97045	0.971731	2.73552	0.391045	1.91876	0.196243	0.274643	0.0781943	0.51068	0.191012	0.0660965	0.215181	0.0530314	0.168129	0.0438443	0.179163	0.0216665	0.136296	0.023348	0.115165	0.0488005	0.0613977	0.028829	0.00961694		0.24766		4073.18	1.2354	387.704
	U1554F-18R3-92-96	711.16		4	3	0.183565		2193.61	1.0495	356.451	10.646	12.0533	72.2862	1.87703	1.62809	5.50153	4.50944	0.442763	0.136996	2.82808	0.864526	1.41089	0.472404	1.22379	0.190361	0.560297	0.0762578	0.345438	0.218555	0.0559271	0.201202	0.0314632	0.172611	0.0378642	0.100291	0.030043	0.146241	0.025898	0.151329	0.0422441	0.0637238	0.0173	0.00864302		0.174494		3464.31	1.30903	432.624
	U1554F-21R2-15-23	723.28		3	3	0.191047		1735.28	0.554901	337.037	14.7151	14.1288	62.7958	1.34098	4.26916	8.85133	4.66354	0.594176	0.154078	4.14692	0.977743	3.26499	0.478433	1.84762	0.233575	0.640868	0.111979	0.667178	0.22306	0.112406	0.162939	0.0425737	0.178395	0.0403332	0.139385	0.0222055	0.153183	0.0293198	0.177125	0.0475247	0.0868959	0.0222911	0.00969036		0.0236487		2279.58	1.34705	282.596
	U1554F-23R2-125-131	733.89		3	3	0.164204		5229.98	1.21869	190.319	7.52118	9.9168	54.1412	1.25301	2.38002	5.54187	1.60074	0.516023	0.158447	2.397	0.479833	1.47097	0.243908	0.480691	0.0795976	0.341485	0.0728534	0.736073	0.183955	0.0505933	0.176892	0.0391962	0.195676	0.0330501	0.112345	0.0359669	0.13104	0.0311091	0.0558126	0.029876	0.0767303	0.0139552	0.00793004		0.179382		2278.49	0.749452	221.048
	U1554F-24R2-44-47	738.24		4	3	0.180635		4439.33	1.39828	399.3	12.7246	8.17993	59.8391	1.05982	5.18496	3.84631	3.78427	0.684858	0.102122	6.31838	0.872308	2.36003	0.316523	1.19605	0.256475	0.420746	0.0742713	0.438313	0.131249	0.0722549	0.274189	0.0336184	0.216564	0.0449414	0.130229	0.0236185	0.0888821	0.0178067	0.101283	0.0332721	0.0678433	0.0174415	0.0105372		0.0680414		1596.15	1.01005	241.075
	U1554F-26R3-102-105	750		4	3	0.180779		4295.13	1.23082	398.794	6.27871	7.09269	55.0578	1.25778	3.47984	6.03573	5.16724	0.510781	0.118465	3.23344	0.931285	2.7839	0.232511	1.0793	0.212681	0.376244	0.0938556	0.468563	0.132814	0.0362283	0.251571	0.0325249	0.140901	0.0527368	0.115393	0.0168857	0.164841	0.0184711	0.19588	0.0223282	0.0902368	0.00894644	0.00878248		0.0457347		1792.61	1.44238	426.356
	U1554F-27R2-0-3	752.31		5	3	0.179234		4241.47	1.34055	494.979	9.62652	8.93377	58.2387	1.45672	3.89433	10.7797	4.02538	0.669015	0.103018	4.16406	1.14211	2.6286	0.402022	2.19268	0.234843	0.602241	0.0931909	0.50447	0.133448	0.0629839	0.246889	0.0479415	0.245685	0.0530741	0.163587	0.0339469	0.1534	0.0299128	0.0842677	0.0376896	0.0920093	0.0169574	0.00699314		0.157674		3828.81	1.48476	234.564
	U1554F-28R2-76-79	758.06		2	3	0.205283		3486.68	1.93131	295.184	12.7325	17.8168	84.8389	1.88044	5.23796	8.21749	6.41394	0.391938	0.176659	5.89998	1.00921	3.74094	0.549093	2.29039	0.265247	0.684306	0.129472	0.748924	0.117983	0.111275	0.380763	0.084207	0.273673	0.0399397	0.117215	0.0196466	0.154337	0.0207175	0.0726525	0.0454138	0.0787678	0.027828	0.00738421		0.108423		1592.27	0.146135	28.784
	U1554F-32R2-79-82	777.29		4	3	0.185862		4297.87	1.08728	348.341	11.0487	10.4343	76.7092	2.38143	18.5653	7.77989	4.28615	0.906328	0.151752	4.68778	0.954198	2.79413	0.238014	1.73347	0.23019	0.588177	0.0979989	0.550264	0.184732	0.0547726	0.246714	0.0469182	0.282218	0.0590363	0.11287	0.0292798	0.141645	0.0263102	0.241329	0.0330653	0.121599	0.0124773	0.00705559		0.151813		4173.23	1.82625	278.728
IODP-395C-U1555I	U1555I-6R1-63-71	198.73		5	3	0.21369		4063.4	2.44212	616.391	16.0056	21.784	101.321	3.0093	7.65119	7.26177	6.75592	0.978618	0.13093	3.56725	1.7707	3.04805	0.0884848	0.94534	0.105941	0.292914	0.04982	0.334457	0.198852	0.0638036	0.239877	0.0467291	0.289247	0.0636379	0.194135	0.0312985	0.208859	0.0367225	0.155252	0.020977	0.0663161	0.0142372	0.00470798		0.12145		3225.93	0.520137	138.59
VST-1	U1555I-7R1-91-94	208.71		5	3	0.292319		5270.8	2.09666	503.033	18.1238	18.5631	61.2301	2.66802	6.06663	5.5933	6.27748	0.951539	0.0737456	3.15681	1.3149	3.02134	0.138776	0.662385	0.103766	0.306858	0.0702671	0.408343	0.196065	0.0725298	0.212148	0.0510028	0.323669	0.0765809	0.169055	0.0286945	0.187803	0.0364384	0.154751	0.0169794	0.0481804	0.010321	0.00566059		0.160198		2661.29	1.21366	361.847
60°13.6897′N, 28°29.9984′W	U1555I-15R1-0-6	246.61		5	3	0.197382		3937.21	1.80142	261.479	9.49585	14.7274	55.7617	1.59231	4.54497	3.28657	4.51231	0.827949	0.0705048	1.43484	1.05758	1.60697	0.0778206	0.418334	0.0806017	0.114065	0.0433539	0.419347	0.150735	0.0385801	0.197107	0.0504093	0.193562	0.0490675	0.1559	0.0299554	0.104226	0.0234848	0.0931048	0.0157905	0.0376857	0.0111815	0.00410099		0.176468		2461.67	1.81019	283.659
	U1555I-15R1-144-150	248.04		4	3	0.160597		4921.87	2.51655	520.043	17.4929	17.2926	66.4461	2.15957	7.22563	5.03592	4.07072	0.81167	0.094907	3.19627	1.76357	2.74968	0.0980451	0.509446	0.0803105	0.219045	0.050329	0.678675	0.11478	0.0470297	0.230499	0.0492127	0.271023	0.0665539	0.185433	0.0304295	0.189462	0.0313996	0.0767529	0.0120955	0.0703083	0.00945882	0.00543798		0.0636542		2628.48	1.21622	300.649
	U1555I-22R1-115-120	281.85		5	3	0.414839		4091.69	1.65091	325.907	11.4195	21.006	54.0222	1.33964	6.10093	4.94096	4.53128	0.995372	0.124421	1.93879	1.07062	2.31832	0.08307	0.403653	0.0646888	0.289554	0.0603612	0.252025	0.240886	0.071796	0.165264	0.039817	0.192534	0.0341797	0.129595	0.0308807	0.154564	0.0203491	0.145082	0.0189626	0.0783666	0.0113101	0.0053839		0.178335		2915.63	1.76226	390.377
	U1555I-31R3-81-84	327.86		3	3	0.365935		5919.79	2.28359	426.218	18.6734	15.6722	66.3567	2.9617	11.3141	5.80155	5.41876	0.720175	0.0831008	4.49799	1.52092	3.1118	0.152256	0.460767	0.0938877	0.21344	0.0498597	0.156352	0.112519	0.0637173	0.140107	0.0435172	0.270873	0.0608758	0.232271	0.0343901	0.202717	0.0290107	0.12711	0.03294	0.0520759	0.0106769	0.0077567		0.0600309		464.121	1.22908	280.908
	U1555I-36R2-5-8	350.15		3	3	0.21465		3970.95	1.14078	175.672	6.77009	13.8383	33.0956	3.42724	29.229	4.74004	3.32225	0.394938	0.0318943	2.12299	0.733872	1.99658	0.0776801	0.316992	0.0702116	0.125174	0.056891	0.157629	0.118617	0.0204125	0.178785	0.0312136	0.210146	0.046218	0.176495	0.0230925	0.155814	0.0201619	0.102634	0.0228463	0.0706779	0.00867615	0.00366498		0.312451		4422.91	1.63335	319.674
	U1555I-40R1-15-19	368.15		3	3	0.283996		3154.61	1.73035	454.394	11.8726	14.9276	69.197	1.29514	5.72368	2.98058	4.41423	0.621222	0.0355148	2.32568	1.25749	2.19905	0.0781291	0.502037	0.11345	0.170235	0.044147	0.420414	0.212256	0.0691197	0.166229	0.0601852	0.227232	0.0351101	0.193519	0.0184154	0.117743	0.0280415	0.113656	0.00846	0.0632323	0.0118341	0.00400326		0.200702		1077.87	0.697498	83.0328
IODP-395C-U1562B	U1562B-5R3-85-92	435.59		3	3	0.202361		2988.97	1.52191	308.679	7.90065	16.6795	65.0962	1.72747	5.62552	7.45095	3.59246	0.467038	0.0600633	4.72689	0.797348	1.48121	0.0644912	0.321051	0.0863457	0.164495	0.0480384	0.360617	0.098208	0.043966	0.192317	0.0343764	0.0538084	0.0212922	0.171845	0.0169868	0.183431	0.0263717	0.110032	0.0116066	0.0445597	0.0121485	0.00720442		0.155504		1515.12	0.8519	48.5427
VSR-3	U1562B-6R1-74-78	437.54		2	3	0.377772		2260.77	2.16874	82.3452	11.4726	18.5296	53.2771	2.053	6.60218	11.5711	2.68823	0.3679	0.0340462	4.20803	0.913991	1.90915	0.043907	0.81316	0.0909256	0.227635	0.0592091	0.226737	0.0823252	0.0531377	0.254357	0.034377	0.202521	0.0378501	0.159236	0.0223838	0.193032	0.0300773	0.0208167	0.0106789	0.0865573	0.00983699	0.0196675		0.00942809		266.648	1.71591	372.872
60°6.2993′N, 26°30.1026′W	U1562B-6R4-0-5	441.055		3	3	0.230178		1276.79	0.948667	268.02	9.24054	22.2263	75.6951	1.74871	6.72094	3.88296	3.73121	0.564912	0.0433085	3.00262	0.594127	0.974434	0.0501108	0.285363	0.0285363	0.161897	0.028736	0.306442	0.0897633	0.0361329	0.178576	0.016032	0.109955	0.0397617	0.114772	0.0173442	0.161629	0.0161326	0.0550901	0.00475215	0.0604123	0.0123283	0.0085804		0.160012		2323.23	1.23478	185.17
	U1562B-10R1-105-110	456.55		3	3	0.139609		4766.57	1.32313	317.247	10.8555	18.8076	29.328	1.39536	8.001	4.44897	3.28288	0.359193	0.0368459	3.40481	0.57879	1.10761	0.0749958	0.589919	0.0652272	0.164379	0.0440174	0.140656	0.17249	0.04765	0.150361	0.0387051	0.177337	0.031596	0.12109	0.0207637	0.0757981	0.0269659	0.0706633	0.0142013	0.0312698	0.013555	0.00346703		0.152182		642.136	1.30519	249.494
	U1562B-12R1-19-24	465.39		2	3	0.212111		3359.31	1.64784	285.25	13.449	21.4053	59.4341	2.08064	7.13173	4.27029	4.27728	0.6966	0.0482462	4.49029	0.973089	1.97875	0.0614919	0.621269	0.108811	0.253463	0.046717	0.343071	0.134733	0.0426171	0.185203	0.0380414	0.209702	0.0432844	0.106411	0.026642	0.135672	0.0162875	0.080835	0.0023094	0.0268343	0.0157069	0.00563777		0.266344		56.5379	0.360624	6.97443
	U1562B-15R2-6-8	480.71		3	3	0.156998		3782.62	2.02464	150.417	12.6197	13.5367	44.6365	1.51174	4.11989	4.58648	2.55109	0.590419	0.0493788	2.76138	0.920255	1.38369	0.100123	0.830476	0.103729	0.133102	0.0373326	0.204317	0.16892	0.0358197	0.216315	0.0336529	0.298176	0.0281213	0.141335	0.0216838	0.104997	0.0198197	0.118769	0.0155809	0.0584067	0.0114121	0.00485574		0.248246		6223.91	2.01984	164.549
	U1562B-17R3-4-8	491.87		3	3	0.238072		4939.86	1.76934	326.998	12.287	27.3834	74.9817	2.5157	4.86345	7.61849	3.68203	0.555348	0.105562	2.63294	1.01177	1.84289	0.0951638	0.864046	0.124229	0.257176	0.0481331	0.311221	0.201265	0.0402253	0.232179	0.0265525	0.291693	0.0414982	0.135058	0.0163867	0.209862	0.0208271	0.0737502	0.013901	0.0370443	0.0199579	0.0104221		0.146148		4296.97	1.20395	43.833
	U1562B-19R1-97-102	499.57		3	3	0.181334		2661.69	1.23948	224.063	14.0682	6.65245	23.2667	1.9314	4.08752	4.44234	2.50154	0.609858	0.086494	2.0051	0.55219	1.39581	0.0471468	0.586854	0.0784768	0.168354	0.0328091	0.129442	0.148752	0.0553862	0.193257	0.0393867	0.18699	0.0425122	0.0819948	0.0271226	0.16508	0.0263474	0.0906069	0.0164203	0.0737597	0.0141447	0.0082428		0.12258		1513.59	0.549454	54.5448
	U1562B-22R1-61-71	508.91		3	3	0.200676		2827.11	1.74266	318.121	10.2156	14.4655	52.6796	1.41484	2.98716	2.59374	1.81168	0.334993	0.0714331	2.72866	0.847036	1.3911	0.0882735	0.254863	0.0802954	0.191608	0.0402789	0.231671	0.138144	0.0464974	0.147775	0.0371756	0.19714	0.0297439	0.142818	0.0184309	0.108453	0.021397	0.104176	0.00654588	0.0265537	0.0172158	0.00537723		0.10178		2006.45	0.540631	98.8683
	U1562B-23R2-117-124	515.59		3	3	0.149464		3829.94	1.161	145.921	9.8939	16.5949	47.2437	1.30985	5.51139	4.43825	2.24388	0.386028	0.0310439	1.36998	0.542495	1.13373	0.0811054	0.613644	0.0643595	0.143994	0.0410193	0.225006	0.121183	0.0394841	0.125408	0.0165032	0.174573	0.0426185	0.118196	0.0166285	0.130714	0.0142175	0.0833132	0.0154886	0.0386952	0.0122247	0.00541473		0.173888		2915.57	1.50711	114.454
	U1562B-26R1-69-72	528.38		3	3	0.232759		3373.92	1.41188	106.668	7.7069	15.9797	54.4502	2.54929	9.67391	5.60471	4.89167	0.410436	0.0701694	2.16222	0.854811	1.20304	0.0905123	0.516109	0.0650132	0.142452	0.0244516	0.278034	0.168123	0.0335868	0.15121	0.0246895	0.210028	0.0336397	0.094578	0.0300944	0.176326	0.0269718	0.069309	0.0107046	0.02141	0.0125812	0.00400877		0.226895		3283.2	0.88539	87.4877
	U1562B-27R2-47-50	534.24		3	3	0.300325		6221.28	2.38348	374.371	17.9584	30.5012	62.1901	2.5498	11.5692	8.33122	5.19712	0.870159	0.0801695	3.93101	1.00758	1.98439	0.102708	0.962488	0.104019	0.332766	0.0626887	0.358887	0.198909	0.0601154	0.256444	0.0567901	0.218849	0.0482167	0.138405	0.0185054	0.276191	0.0318937	0.111377	0.0102224	0.0577784	0.0146498	0.00408058		0.139536		3239.75	1.12468	139.535
	U1562B-30R1-47-50	547.55		3	3	0.139154		4218.99	2.01543	172.226	9.45051	18.5921	43.5076	2.22763	5.09744	7.96892	2.61302	0.284199	0.0584465	3.3094	0.915115	0.960687	0.0898632	0.900794	0.0629403	0.176776	0.0410158	0.490097	0.085208	0.042399	0.141328	0.0400748	0.174918	0.0322335	0.100207	0.0167672	0.0938905	0.0112568	0.0857544	0.0265547	0.0429317	0.0171353	0.00538613		0.137612		3383.97	0.639491	122.991
IODP-395C-U1563B	U1563B-4R1-22-25	316.32		3	3	0.246266		6445.43	2.32258	253.859	11.6577	15.2523	56.3829	2.25001	5.90065	6.16757	5.32341	0.665117	0.0460071	2.56661	1.26871	1.94889	0.106304	0.824163	0.132046	0.24064	0.0505016	0.262819	0.23692	0.0605224	0.2821	0.0332058	0.264187	0.043141	0.146964	0.031648	0.307269	0.0254298	0.0889535	0.0115736	0.0824318	0.0188509	0.00336059		0.171993		3176.4	0.868308	227.9
VSR-2a	U1563B-7R2-36-40	332.26		3	3	0.279961		3602.19	1.80335	277.027	11.9106	28.2607	63.1068	1.4861	4.85427	4.97718	3.05923	0.30961	0.0500953	2.72151	1.00895	2.03076	0.09968	0.496605	0.0812052	0.128042	0.0429169	0.274172	0.128864	0.0431251	0.169352	0.0275747	0.177554	0.0571528	0.221509	0.0337631	0.0607237	0.0267673	0.075321	0.017637	0.0660122	0.0194825	0.0048942		0.130512		868.887	0.646712	90.8899
60°11.9946′N 27, 59.9996′W	U1563B-9R2-13-16	341.82		3	3	0.232712		4063.81	1.49321	267.081	13.3264	25.476	67.7555	2.00842	11.8628	9.30902	4.15408	0.363568	0.0536398	2.94681	0.96584	1.75863	0.0763693	0.769622	0.0826462	0.202743	0.0442974	0.230842	0.119993	0.0717423	0.178459	0.062383	0.211885	0.0606378	0.147584	0.0218044	0.141673	0.0181764	0.108109	0.0140231	0.066797	0.0183224	0.00202568		0.0971253		1042.37	0.658492	67.3266
	U1563B-10R2-38-44	347.07		3	3	0.147161		4505.2	1.34663	248.312	8.5665	13.0539	34.8692	1.63962	7.95097	2.57199	2.71293	0.317442	0.0606454	2.62176	0.634512	1.05018	0.0884853	0.619935	0.0873412	0.174968	0.0253887	0.0904266	0.116864	0.0198994	0.181967	0.0258679	0.146041	0.034103	0.172439	0.0230696	0.147872	0.019227	0.0454184	0.0220362	0.0238652	0.0103955	0.00508691		0.0236487		3329.75	1.24426	234.168
	U1563B-15R3-80-83	373.03		2	3	0.192915		5523.79	1.69508	316.769	10.6704	13.7034	54.3091	1.93625	4.73704	7.05605	2.8533	0.457897	0.0523528	3.39545	1.05226	1.77521	0.0557735	0.413604	0.0794298	0.241866	0.0432234	0.324458	0.161261	0.0515606	0.236079	0.0520296	0.243087	0.0629608	0.203389	0.0252582	0.0916025	0.0342097	0.123271	0.0273674	0.0792034	0.0132552	0.00785539		0.115494		4907.86	0.560971	15.5823
	U1563B-15R3-93-102	373.17		3	3	0.249481		2588.68	1.51699	243.749	8.01611	39.6919	62.1782	1.38195	4.52602	3.12553	1.65182	0.294598	0.0513285	2.93783	0.895606	1.857	0.0593289	0.541958	0.0596235	0.202803	0.0334252	0.186171	0.167873	0.0553072	0.105269	0.0344213	0.168711	0.0464086	0.115112	0.0335484	0.103196	0.0146586	0.133552	0.0117342	0.0679989	0.0145298	0.00323517		0.167873		2911.16	1.46867	183.241
	U1563B-17R2-97-98	381.39		3	3	0.170458		7699.27	1.70805	424.797	12.2237	84.9228	33.9058	1.50529	5.32117	3.93394	2.95837	0.317463	0.066974	2.98714	0.812737	1.17533	0.0905017	0.541275	0.0866294	0.2224	0.070358	0.157264	0.138948	0.0416179	0.15723	0.0357658	0.188748	0.043502	0.0969745	0.0380475	0.0935331	0.0193769	0.0659299	0.0177419	0.0496582	0.00862997	0.00782912		0.305238		3420.88	1.67751	239.078
	U1563B-20R1-1-5	393.71		3	3	0.232956		5255.69	2.60819	195.37	11.8431	16.5481	71.6667	1.97378	6.8107	6.37706	3.53659	0.594604	0.0501247	3.02878	1.59745	2.22712	0.10512	0.592207	0.130127	0.371103	0.0338759	0.252208	0.183384	0.0625083	0.136585	0.0414585	0.388603	0.0501162	0.140317	0.0630075	0.146486	0.0288755	0.0917348	0.0174894	0.0862967	0.0154313	0.0032598		0.119737		3555.21	0.263122	231.377
	U1563B-21R1-69-75	399.09		1	3	0.348712		8750.28	1.84008	238.956	13.9386	24.6912	65.2102	2.17759	5.63692	16.0694	4.33433	0.450925	0.0421426	2.19138	1.11841	0.975551	0.0152753	0.426654	0.05	0.236432	0.0219393	0.597857	0.313209	0.0851254	0.381576	0.0268514	0.205183	0.0428991	0.1253	0.0351615	0.0503322	0.019	0.0360555	0.0111355	0.0538919	0.0173494	0.00323316
	U1563B-22R2-53-57	405.43		2	3	0.295961		1880.36	1.09962	201.621	5.36784	4.54003	31.1483	0.893324	2.76889	3.7675	2.35782	0.115905	0.0540748	0.369582	0.650276	0.970396	0.0213374	0.35373	0.0377762	0.21532	0.0176504	0.238475	0.0860743	0.0535321	0.125784	0.0293301	0.186176	0.0333554	0.1156	0.0287357	0.104486	0.00693164	0.083885	0.017803	0.0472736	0.012708	0.00381209		0.216846		606.914	0.322912	14.5782
	U1563B-30R1-50-57	442.7		2	3	0.172239		3855.27	1.80657	262.809	7.38371	5.23907	58.9956	1.58109	1.38927	2.35348	2.30204	0.32423	0.0614416	2.72635	0.782686	0.671619	0.0904971	0.549907	0.10234	0.121219	0.0201887	0.142831	0.145128	0.058977	0.15037	0.0356461	0.253849	0.0276293	0.162159	0.0320905	0.182415	0.0421456	0.0453868	0.00590409	0.0707247	0.0141961	0.00664062		0.0424264		2827.61	1.91626	336.606
IODP-395-U1564F	U1564F-50R2-125-129			1	3	0.208407		3539.53	1.11015	411.928	6.47251	7.93503	42.184	1.06308	3.06859	2.32846	2.36115	0.304357	0.052915	3.51297	0.785196	2.1945	0.153731	0.93504	0.0585947	0.298161	0.051316	0.313422	0.266521	0.0877629	0.254034	0.0606163	0.190788	0.0680686	0.083865	0.0472864	0.196554	0.0360555	0.072111	0.0202567	0.0613297	0.0168028	0.0127931
59°51.0363′N, 23°15.9840′W	U1564F-74R2			4	3	0.126823		2737.07	1.3663	378.358	7.88587	9.15817	33.0043	1.83501	2.60946	3.67939	3.69968	0.600478	0.0464056	2.88456	0.986226	2.03101	0.10461	0.605685	0.0713401	0.230383	0.0572935	0.405938	0.191866	0.0612703	0.304055	0.0443967	0.202016	0.0664065	0.134131	0.0196558	0.158497	0.0322014	0.0731496	0.0192463	0.063738	0.013358	0.00740667		0.161414		4418.42	0.765673	394.979
[truncated: 33 more columns]

## Sheet: U1564F Whole Rock Major + Trace
Site	Sample Name	Top Depth (CSF-A) (m)	wt% (XRF)	SiO2	Al2O3	Fe2O3 (T)	MgO	CaO	Na2O	K2O	TiO2	MnO	P2O5	LOI	Total	ppm (XRF)	Nb	Zr	Y	Sr	Rb	La	Ce	Nd	Zn	Cu	Ni	Cr	V	Ba	Sc	Ga	Pb	Sr/Y	ppm (solution-ICP-MS)	Li	Be	P	Sc	Ti	V	Cr	Mn	Co	Ni	Cu	Zn	Ga	Rb
395-U1564F	395-U1564F-44R3-115-120	999.84		46.57	15.46	11.46	7.62	11.91	2.14	0.25	1.23	0.17	0.08	2.09	98.98		2.06	60.0221	26.8	130.58	4.27	0.9	3.8	8.2	83.3	43.6	118.1	359.1	349.1	20.7	45.3	16.4	0.6	4.87239		10.0897	0.264395	430.157	60.1781	6704.58	326.794	334.63	1120.68	46.6152	101.624	41.3288	86.5689	15.4776	4.31141
	395-U1564F-46R3-139-145	1019.24		49.04	16.4	9.17	7.93	12.97	2.05	0.03	1.16	0.19	0.07	1.36	100.37		2.28	54.4317	23.9	122.91	0.33	0.7	5	9.8	73.6	104	127.6	372.4	333.1	9.7	42.4	16.3	0.6	5.14268		9.89487	0.21729	306.927	66.8221	6596.88	304.162	311.759	1396.09	51.1748	117.684	88.9591	69.9296	15.2678	0.247791
	395-U1564F-48R4-63-68	1029.69		47.05	16.25	11.74	7.22	12.11	2.1	0.14	1.15	0.17	0.09	1.65	99.67		2.41	63.2516	28.66	97.04	2.18	0.9	4.7	8.4	86	51.3	111.5	385.8	352.3	10.2	46.9	16.8	0.5	3.3859		10.9905	0.293889	548.617	68.5459	7010.85	362.705	377.657	1371.7	51.1653	104.385	53.1396	79.0868	18.3851	2.70277
	395-U1564F-50R3-86-91	1042.77		45.29	14.43	14.16	7.1	11.62	2.08	0.26	1.46	0.2	0.13	3.02	99.75		3.66	83.2623	34.56	121.99	4.99	2.2	8.5	10	107.1	79.8	112.1	309.6	403.2	9.1	47.9	17.4	0.9	3.5298		14.5201	0.284971	715.731	62.397	7726.52	342.528	236.211	1528.81	48.437	100.726	64.2936	96.3184	17.3922	5.10313
	395-U1564F-54R3-1-6	1061.74		47.2	14.16	13.21	6.86	10.36	2.28	0.44	1.54	0.19	0.13	2.47	98.84		3.78	87.6876	36.72	101.37	13.81	1.3	5.8	11.9	93.1	65.5	102.3	209.5	407.8	24.1	45.8	17.6	0.9	2.76062		15.6178	0.372024	488.938	64.0968	9804.76	470.995	204.002	1343.95	47.8046	95.7003	67.536	98.681	17.7188	13.5753
	395-U1564F-57R3-120-126	1077.37		50.56	15.29	9.45	8.49	10.46	2.33	0.12	1.53	0.17	0.14	1.52	100.06		3.93	88.6278	32.97	102.71	1.37	1.9	8	10.3	111.6	81.7	174.1	268.7	426.7	20.6	46.7	17.9	0.4	3.11526		29.6617	0.331975	878.118	70.1741	8196.34	341.208	210.929	1277.84	77.7937	162.543	64.7092	109.105	17.2521	1.62172
	395-U1564F-61R3-3-7	1095.6		47.75	14.33	13.75	7.4	11.04	2.12	0.19	1.43	0.21	0.13	1.46	99.81		3.36	82.966	36.29	92.1	4.2	1.3	8.5	10	94.4	96.4	112.1	193.6	380.9	22.6	39.8	17.4	0.6	2.53789		20.7694	0.345922	852.364	57.3416	7687.31	365.975	192.132	1744.39	58.3224	107.144	85.2913	86.1561	18.13	4.49112
	395-U1564F-65R3-51-55	1115.81		45.98	15.09	14.14	7.12	11.03	2.17	0.2	1.49	0.21	0.13	1.8	99.36		3.46	82.2097	35.07	106.81	3	3.1	9.4	10.8	104.2	124.6	92.1	247.8	410.4	8.3	48.3	17.9	1	3.04562		15.6998	0.29935	650.453	63.567	8165.69	396.017	242.053	1578.91	54.461	90.7689	112.773	93.075	17.6312	3.32922
	395-U1564F-68R1-64-67	1127.54		48.88	14.97	10.48	7.81	12.35	1.97	0.03	1.17	0.21	0.09	1.88	99.84		2.43	67.1454	30.07	90.65	0.31	1.9	6.5	8	86.1	84.7	142.3	349	341.3	5.1	43	16.2	0.4	3.01463		22.9707	0.256011	549.718	56.8799	5946.05	294.467	302.728	1547.98	45.6392	112.399	71.949	82.2771	16.2012	0.254581
	395-U1564F-70R3-133-139	1140.92		48.15	14.42	11.94	7.67	11.76	1.9	0.07	1.21	0.19	0.1	1.85	99.26		2.42	70.937	31.73	83.88	0.64	2.1	5.4	9.2	84.7	83.3	154.7	426.5	330.5	10.9	42.3	16.2	0.6	2.64355		9.07829	0.302606	537.356	62.6927	6716.29	312.609	371.894	1359.31	45.7625	142.022	75.1289	78.3188	15.5758	1.09023
	395-U1564F-72R1-85-90	1147.25		47.65	15.16	11.75	7.4	12.19	2.01	0.03	1.32	0.19	0.1	2	99.8		2.75	75.2601	33.73	93.53	0.11	0.6	5.7	8.3	86.8	82.2	143.8	381.1	357.6	5	43	17	0.2	2.7729		9.33547	0.268937	475.509	52.0826	7049.3	330.079	352.003	1346.91	57.9116	119.476	78.9832	81.9907	17.4862	0.358153
	395-U1564F-76R1-49-51	1165.29		47.96	15.19	10.85	7.85	11.57	2.11	0.38	1.27	0.19	0.1	2.12	99.59		2.72	72.3678	29.29	97.12	6.81	0.7	3.9	11	94.5	67.4	128.5	383.7	362.2	9	48.7	16.3	0.44	3.31581		9.19992	0.279868	581.462	67.332	8459.87	377.233	344.394	1460.39	56.8168	131.857	66.8235	91.3649	17.051	7.60566
Note: these whole-rock samples are extensively altered, and most have been affected by plagioclase accumulation. Treat with caution. See Sr/Y filter at end of table.
For REEs, ICP-MS data is preferred to XRF
[truncated: 28 more columns]

## Sheet: Whole Rock Nd Isotopes
Locality	Sample Name	¹⁴³Nd/¹⁴⁴Nd	Internal Error (10⁻⁶)	ƐNd	Age (Ma)	ƐNd (i)	Actual Error (ƐNd)
395C-U1555I	395C-U1555I-4R1-97-102	0.513157	4.32747	10.1312	2.8	10.1199	0.61724		Internal error is instrument error. Actual error is larger of instrument error and error derived from JnDi bracketing standard
	395C-U1555I-4R1-97-102 (run 2)	0.513138	4	9.75428	2.8	9.742	0.175002	Repeat analysis
	395C-U1555I-6R2-91-96	0.513153	4.55012	10.0504	2.8	10.036	0.61724
	395C-U1555I-6R2-91-96 (run 2)	0.513145	4	9.8825	2.8	9.89	0.4	Repeat analysis
	395C-U1555I-9R2-82-87	0.513154	4.55137	10.0683	2.8	10.0535	0.177567
	395C-U1555I-13R3-103-108	0.513148	4.44558	9.94801	2.8	9.9327	0.173439
	395C-U1555I-20R2-26-31	0.513143	4.21755	9.84547	2.8	9.82821	0.164543
	395C-U1555I-23R3-26-32	0.513153	5.07788	10.0482	2.8	10.0286	0.198108
	395C-U1555I-27R1-114-120	0.513132	4.85323	9.63676	2.8	9.61776	0.189343
	395C-U1555I-30R1-130-136	0.513146	4.63585	9.90036	2.8	9.88562	0.180862
	395C-U1555I-34R1-28-33	0.513139	4.74694	9.76393	2.8	9.74353	0.185196
	395C-U1555I-38R1-6-12	0.513142	3.33774	9.83235	2.8	9.8157	0.130218
395C-U1562B	395C-U1562B-5R1-25-31	0.513037	4.88937	7.78137	13.9	7.70734	0.190753
	395C-U1562B-7R1-60-65	0.513033	5.71754	7.71382	13.9	7.64733	0.223063
	395C-U1562B-9R2-76-81	0.513043	5.0287	7.89824	13.9	7.83059	0.196189
	395C-U1562B-12R2-21-34	0.513038	3.45234	7.81179	13.9	7.70981	0.182412
	395C-U1562B-15R3-39-45	0.513054	4.52164	8.12201	13.9	8.07523	0.176407
	395C-U1562B-18R2-55-59	0.513075	4.13222	8.51787	13.9	8.46285	0.161214
	395C-U1562B-22R1-9-13	0.513046	3.99215	7.96745	13.9	7.91762	0.155749
	395C-U1562B-25R1-44-51	0.513062	4.35128	8.26977	13.9	8.21169	0.16976
	395C-U1562B-29R1-84-92	0.513055	4.12672	8.1412	13.9	8.08979	0.161
	395C-U1562B-32R1-100-105	0.513076	4.83956	8.5498	13.9	8.49496	0.18881
395C-U1563B	395C-U1563B-5R1-112-117	0.513134	4.7745	9.6667	5.2	9.6364	0.186272
	395C-U1563B-9R1-56-62	0.513124	4.82179	9.47737	5.2	9.44701	0.188117
	395C-U1563B-11R1-99-104	0.513112	4.25022	9.25202	5.2	9.23251	0.182412
	395C-U1563B-12R2-23-29	0.513124	4.73694	9.47997	5.2	9.45491	0.243637
	395C-U1563B-15R2-100-106	0.513122	4.01094	9.43476	5.2	9.41254	0.156482
	395C-U1563B-17R2-107-111	0.513129	4.67692	9.57874	5.2	9.55617	0.182465
	395C-U1563B-20R1-31-35	0.513118	4.32642	9.36289	5.2	9.33906	0.16879
	395C-U1563B-24R1-10-15	0.513121	5.58858	9.42177	5.2	9.39338	0.218032
	395C-U1563B-26R1-133-138	0.513117	4.64202	9.34401	5.2	9.32707	0.181103
	395C-U1563B-32R1-12-17	0.51312	4.01615	9.40076	5.2	9.37958	0.156686
395C-U1554F	395C-U1554F-6R1-64-70	0.513053	6.20876	8.09057	12.7	8.11786	0.242228
	395C-U1554F-9R1-61-66	0.513049	3.69761	8.01043	12.7	8.05015	0.144258
	395C-U1554F-12R3-96-101	0.513038	3.81764	7.79466	12.7	7.81962	0.148941
	395C-U1554F-16R2-78-84	0.513038	4.21852	7.79486	12.7	7.82938	0.164581
	395C-U1554F-18R3-60-66	0.51304	3.46526	7.83839	12.7	7.87301	0.135193
	395C-U1554F-20R2-73-77	0.513039	4.14609	7.81945	12.7	7.85043	0.161755
	395C-U1554F-24R1-94-100	0.513017	4.69548	7.38932	12.7	7.42069	0.183189
	395C-U1554F-26R3-93-99	0.513023	4.60137	7.51631	12.7	7.54606	0.179517
	395C-U1554F-29R2-0-5	0.513028	4.59794	7.59987	12.7	7.62917	0.179384
	395C-U1554F-32R3-66-73	0.51304	3.55573	7.85151	12.7	7.88936	0.27117
395C-U1555G	384-U1555G-3R1-67-73	0.513135	3.9924	9.70169	2.8	9.6901	0.155759		U1555G is not plotted in paper as U1555I is shown. Boreholes are ~20 m apart
	384-U1555G-4R3-94-100	0.513128	4.16683	9.55619	2.8	9.54049	0.488686	High error
	384-U1555G-7R1-105-110	0.513137	4.32206	9.74043	2.8	9.72763	0.16862
	384-U1555G-9R3-85-92	0.513156	4.32573	10.1135	2.8	10.0966	0.168764
	384-U1555G-12R2-22-28	0.513144	4.98829	9.87434	2.8	9.86346	0.194613
	384-U1555G-14R2-3-9	0.513126	4.77599	9.5141	2.8	9.49897	0.18633
	384-U1555G-17R1-97-103	0.513146	3.66094	9.91816	2.8	9.9022	0.142827
	384-U1555G-21R3-32-39	0.513146	2.56923	9.9115	2.8	9.89309	0.117327
	384-U1555G-24R1-22-28	0.513153	4.28899	10.0528	2.8	10.0336	0.27117
	384-U1555G-26R2-93-99	0.513142	4.19584	9.82395	2.8	9.80342	0.163696
395-U1564F	395-U1564F-44R3-115-120	0.513109	3.61295	9.18092	32.4	9.0852	0.501562	High error
	395-U1564F-46R3-139-145	0.513112	3.41042	9.24285	32.4	9.10792	0.501562	High error
	395-U1564F-48R4-63-68	0.513141	4.26825	9.8049	32.4	9.71411	0.264112
	395-U1564F-50R3-86-91	0.513111	4.50387	9.22112	32.4	9.17558	0.264112
	395-U1564F-54R3-1-6	0.513138	3.4222	9.75814	32.4	9.701	0.264112
	395-U1564F-57R3-120-126	0.513137	3.8872	9.73638	32.4	9.6991	0.151655
	395-U1564F-61R3-3-7	0.513146	3.09011	9.90845	32.4	9.82293	0.120557
	395-U1564F-65R3-51-55	0.513141	3.12426	9.8028	32.4	9.72055	0.121889
	395-U1564F-68R1-64-67	0.513118	3.31401	9.35532	32.4	9.25782	0.192373
	395-U1564F-70R3-133-139	0.513118	4.1055	9.36497	32.4	9.2919	0.192373
	395-U1564F-72R1-85-90	0.51312	4.13231	9.40103	32.4	9.31564	0.172269
	395-U1564F-76R1-49-51	0.513134	3.12142	9.67334	32.4	9.56517	0.172269
	395-U1564F-50R3-86-91-LEACHED	0.513135	5.1403	9.70417	32.4	9.6	0.200543
	395-U1564F-70R3-133-139-LEACHED	0.513141	3.60131	9.81999	32.4	9.7	0.161444

## Sheet: LA-ICP-MS Standards
	Average BIR-1G (n=32)	2σ	1σ	% RSD	Preferred (GeoREM; Jochum et al. (2016)	Preferred Uncertainty (1SD)	Accuracy (%)		Average BCR-2G (n=12)	2σ	1σ	% RSD	Preferred (GeoREM; Jochum et al. (2016))	Preferred Uncertainty (1SD)	Accuracy (%)
Li7	2.93375	0.364727	0.182364	6.21606	3	0.7	2.2582		9.92417	1.69689	0.848447	8.54931	9	1	-9.31228
Sc45	44.8041	5.71219	2.8561	6.37464	43	3	-4.02656		35.4617	4.02906	2.01453	5.68086	33	2	-6.94177
Ti47	5915.95	674.377	337.189	5.69965	5400	200	-8.72142		13579.2	2016.18	1008.09	7.42377	14100	1000	3.83503
V51	323.183	27.0711	13.5355	4.1882	326	32	0.871701		410.123	32.9554	16.4777	4.01774	425	18	3.62736
Cr53	412.226	36.3946	18.1973	4.4144	392	24	-4.90659		16.4108	2.06569	1.03285	6.29369	17	2	3.59011
Mn55	1423.44	126.14	63.0699	4.43081	1320		-7.26686		1551.33	180.917	90.4585	5.83104	1550	70	-0.0855182
Co59	54.5147	4.76582	2.38291	4.37113	52	5	-4.61286		37.8542	3.01443	1.50722	3.98164	38	2	0.38525
Ni60	179.329	17.6465	8.82324	4.92014	178	18	-0.741131		12.0125	1.52352	0.761758	6.34138	13	2	8.2206
Cu65	133.354	15.2281	7.61407	5.70968	119	12	-10.7637		18.285	5.44672	2.72336	14.8939	21	5	14.8482
Zn66	73.7834	6.79605	3.39802	4.6054	78	17	5.71478		132.96	16.4323	8.21617	6.17943	125	5	-5.98676
Ga69	12.3694	2.54553	1.27276	10.2896	15	2	21.2672		54.4125	8.24857	4.12428	7.57966	23	1	-57.7303
Rb85	0.206806	0.0464282	0.0232141	11.225	0.197	0.007	-4.74185		47.4775	5.79038	2.89519	6.09802	47	0.5	-1.00574
Sr88	111.809	11.5814	5.79068	5.17908	109	2	-2.51237		334.869	33.9983	16.9992	5.07636	342	4	2.12944
Y89	15.2812	1.94687	0.973433	6.37012	14.3	1.4	-6.42127		36.3375	4.11633	2.05816	5.66402	35	3	-3.68077
Zr90	14.1672	1.72483	0.862413	6.0874	14	1.2	-1.1801		185.756	20.4582	10.2291	5.50675	184	15	-0.945237
Nb93	0.534812	0.0947083	0.0473541	8.85435	0.52	0.04	-2.76966		12.5358	1.7763	0.888149	7.08488	12.5	1	-0.285847
Ba137	6.48062	0.845206	0.422603	6.52102	6.5	0.07	0.298968		649	89.0987	44.5494	6.86431	683	7	5.23883
La139	0.587594	0.0722984	0.0361492	6.15207	0.609	0.02	3.64304		23.9083	4.07051	2.03526	8.51275	24.7	0.3	3.31126
Ce140	1.8755	0.196632	0.0983161	5.24213	1.89	0.04	0.773127		50.1375	7.36799	3.684	7.34778	53.3	0.5	6.30765
Pr141	0.365094	0.0553169	0.0276585	7.57572	0.37	0.02	1.34383		6.4825	0.932957	0.466479	7.19597	6.7	0.4	3.35519
Nd143	2.35969	0.425706	0.212853	9.02038	2.37	0.03	0.437028		27.7717	3.88691	1.94345	6.99798	28.9	0.3	4.06289
Sm147	1.07156	0.292271	0.146135	13.6376	1.09	0.02	1.72062		6.4125	0.841	0.4205	6.55751	6.59	0.07	2.76803
Eu153	0.531375	0.0906204	0.0453102	8.52698	0.517	0.05	-2.70525		1.92667	0.360437	0.180219	9.35391	1.97	0.02	2.24913
Gd157	1.77125	0.348481	0.17424	9.83714	1.85	0.02	4.44601		6.9	1.47384	0.736922	10.68	6.71	0.07	-2.75362
Tb159	0.343	0.0708966	0.0354483	10.3348	0.35	0.04	2.04082		1.0315	0.216983	0.108492	10.5179	1.02	0.08	-1.11488
Dy163	2.48844	0.422775	0.211387	8.49478	2.55	0.02	2.47394		6.35833	0.984972	0.492486	7.74552	6.44	0.06	1.2844
Ho165	0.548219	0.0853225	0.0426613	7.78179	0.56	0.03	2.14901		1.30642	0.247867	0.123934	9.48653	1.27	0.08	-2.78752
Er166	1.66625	0.25353	0.126765	7.6078	1.7	0.02	2.02551		3.69417	0.516594	0.258297	6.99203	3.7	0.04	0.157907
Tm169	0.251594	0.0391716	0.0195858	7.7847	0.24	0.03	-4.60812		0.523917	0.0827678	0.0413839	7.89895	0.51	0.04	-2.65627
Yb172	1.60625	0.268797	0.134398	8.36721	1.64	0.03	2.10117		3.4225	0.569473	0.284737	8.31955	3.39	0.03	-0.949598
Lu175	0.248437	0.0542514	0.0271257	10.9185	0.248	0.009	-0.176101		0.520667	0.107102	0.0535509	10.2851	0.503	0.005	-3.39309
Hf178	0.544094	0.152937	0.0764686	14.0543	0.57	0.03	4.76136		4.71417	0.774008	0.387004	8.20938	4.84	0.28	2.66926
Ta181	0.0372969	0.0278887	0.0139444	37.3875	0.036	0.006	-3.47717		0.781917	0.19048	0.0952398	12.1803	0.78	0.06	-0.245124
Pb208	3.27281	0.717599	0.358799	10.963	3.7	0.3	13.0526		10.5208	2.12311	1.06156	10.09	11	1	4.55446
Th232	0.0294903	0.0132359	0.00661797	22.4412	0.03	0.002	1.72829		5.86	0.976152	0.488076	8.32894	5.9	0.3	0.682594
U238	0.0169312	0.00975724	0.00487862	28.8143	0.023	0.006	35.8435		1.59	0.268464	0.134232	8.44225	1.69	0.12	6.28931

## Sheet: ICP-MS Standards
	BCR-2 (1)	BCR-2 (2)	BCR-2 (3)*	BCR-2 (4)*	BCR-2 (5)	BCR-2 (6)	BCR-2 (7)*	Average BCR-2	2SD	1SD	%RSD	Preferred (GeoREM, Jochum et al. (2016))	Preferred Uncertainty (95% CL)	Accuracy (%)		BHVO-2	BHVO-2	BHVO-2	BHVO-2	BHVO-2	BHVO-2	BHVO-2 *	BHVO-2 *	Average BHVO-2	2SD	1SD	%RSD	Preferred (GeoREM, Jochum et al. (2016))	Preferred Uncertainity (95% CL)	Accuracy (%)		BIR-1 *	BIR-1 *	BIR-1 *	BIR-1 *	BIR-1 *	BIR-1 *	Average BIR-1	2SD	1SD	%RSD	Preferred (GeoREM, Jochum et al. (2016))	Preferred Uncertainty (95% CL)	Accuracy (%)
Li	10.1222	11.3675	9.87103	11.0826	8.66356	9.28236	8.49698	9.84088	2.22957	1.11479	11.3281	9.13	0.22	-7.22376		4.40259	4.59328	4.28306	4.48547	5.19545	4.95435	4.29122	4.85206	4.63218	0.669029	0.334515	7.22153	4.5	0.085	-2.85361		3.42663	2.87614	3.17692	3.24711	2.73797	3.13189	3.09944	0.503145	0.251573	8.1167	3.203	0.069	3.34113
Be	1.96538	2.31223	1.9555	2.0899	2.01901	1.88127	1.89891	2.01746	0.295851	0.147925	7.33227	2.17	0.1	7.56118		0.947697	0.91361	0.841369	0.845302	1.03525	0.924501	0.876936	0.970119	0.919347	0.131443	0.0657216	7.14873	1.076	0.046	17.0396		0.0837057	0.0773674	0.0761004	0.0933305	0.0793938	0.0878871	0.0829642	0.0133695	0.00668475	8.05739	0.102	0.011	22.9447
Sc	40.9172	48.2657	46.2228	51.1894	41.5148	35.7067	52.3601	45.1681	12.1002	6.05009	13.3946	33.53	0.4	-25.7662		40.8737	38.9703	34.4868	34.0141	46.1087	37.0128	49.9404	47.4692	41.1095	12.1665	6.08326	14.7977	31.83	0.34	-22.5726		53.1546	64.3495	54.1201	48.7938	52.8157	61.8784	55.852	11.9277	5.96385	10.6779	43.21	0.59	-22.6348
Ti	10493.3	13819.1	13362.8	13400.7	12808.8	11113.9	13908.4	12701	2712.95	1356.47	10.6801	13575.3	4.5	6.88328		16502	16131	14277.3	13637.4	17847.6	13773	14090.6	13175.8	14929.3	3350.32	1675.16	11.2206	16368.2	2.3	9.63798		5515.73	5976.67	5765.1	5052.86	5154.57	6694.47	5693.23	1206.55	603.276	10.5964	5745.96	2.9	0.926068
V	354.994	474.189	440.974	448.636	399.117	332.82	423.404	410.59	102.796	51.3978	12.518	417.6	0.38	1.70719		331.014	321.258	294.01	271.621	375.78	316.331	311.48	290.336	313.979	62.9114	31.4557	10.0184	318.2	3.1	1.34447		310.554	332.726	328.781	295.185	286.788	367.405	320.24	58.6108	29.3054	9.15107	320.6	3.9	0.112452
Cr	14.5023	16.5653	14.2683	14.73	15.4985	13.3698	14.1942	14.7326	2.05928	1.02964	6.98885	15.85	0.37	7.58445		273.279	285.793	261.314	245.591	301.125	270.484	268.925	267.727	271.78	32.7888	16.3944	6.03224	287.2	0.32	5.67386		392.1	368.684	390.717	386.129	330.88	387.957	376.078	47.4183	23.7092	6.30432	392.9	0.57	4.47301
Mn	1407.09	1692.84	1817.16	1480.52	1363.71	1341.46	1249.66	1478.92	408.297	204.149	13.8039	1522.59	0.3	2.95304		1223.21	1113.64	1163.9	1020.95	1378.65	1238.86	1288.55	1373.66	1225.18	248.091	124.045	10.1247	1308.84	1.2	6.82874		1279.53	1248.64	1241.2	1288.37	1170.29	1282.01	1251.67	88.4738	44.2369	3.53422	1340.59	1.9	7.10398
Co	40.953	47.4089	41.0214	39.3272	34.8429	38.3491	35.5613	39.6377	8.38255	4.19127	10.574	37.33	0.72	-5.8219		44.1964	38.4247	36.7302	35.8612	47.7171	46.0683	47.1359	47.3245	42.9323	10.1439	5.07196	11.8139	44.89	1.4	4.56002		57.51	47.3392	57.3347	50.4155	41.0676	49.2969	50.494	12.5306	6.26528	12.408	52.22	1.6	3.41825
Ni	11.8822	15.0176	13.4291	12.8189	12.0431	12.2163	12.1376	12.7921	2.23729	1.11865	8.74482	12.57	1.8	-1.73632		115.343	103.074	99.6686	97.6137	128.524	119.544	125.347	111.155	112.534	23.3779	11.6889	10.387	119.8	1	6.45698		161.423	168.327	160.36	158.407	139.291	148.444	156.042	20.8312	10.4156	6.67486	168.9	1.1	8.24013
Cu	22.0191	25.3543	24.0837	20.4174	25.9068	22.8632	23.7555	23.4857	3.80672	1.90336	8.10433	19.66	0.19	-16.2895		159.759	147.161	135.952	132.719	136.957	120.008	115.989	117.296	133.23	30.663	15.3315	11.5076	129.3	0.2	-2.94987		135.295	129.284	127.813	149.349	122.274	129.653	132.278	18.6845	9.34223	7.06258	120.7	0.23	-8.75273
Zn	111.039	135.647	120.824	105.436	112.227	96.8312	105.586	112.513	25.1723	12.5862	11.1864	129.5	0.56	15.0978		83.0441	81.2418	72.1059	78.1734	102.871	100.427	93.5974	94.4904	88.244	22.271	11.1355	12.619	103.9	0.096	17.7418		62.4032	48.9231	51.8921	52.8172	35.4879	43.3033	49.1378	18.2757	9.13785	18.5964	70.4	0.0081	43.2705
Ga	20.9745	24.9831	21.7335	20.9261	19.5535	20.5831	19.5936	21.1925	3.68731	1.84365	8.69956	22.07	6.7	4.1407		20.2995	19.7687	17.6777	18.8696	23.2948	21.5504	18.3568	21.4014	20.1523	3.74558	1.87279	9.29315	21.37	1.7	6.04223		14.5517	14.1644	14.3088	15.2624	13.3339	14.1944	14.3026	1.2498	0.624901	4.36914	15.46	0.7	8.09222
Rb	43.7497	50.5457	45.7745	46.4816	45.6059	42.4354	42.8406	45.3476	5.53018	2.76509	6.09754	46.02	0.37	1.48271		8.96815	8.60495	8.12948	8.045	9.58447	8.99235	8.31657	8.68613	8.66589	1.0257	0.51285	5.91804	9.261	0.28	6.8673		0.272238	0.207571	0.253994	0.262954	0.181212	0.251714	0.238281	0.0714931	0.0357466	15.0019	0.21	0.17	-11.8686
Sr	346.027	400.608	400.509	392.827	379.437	378.934	362.25	380.085	40.6655	20.3328	5.34954	337.4	1.5	-11.2303		495.952	452.514	385.118	381.212	465.82	410.171	388.705	431.963	426.432	84.6322	42.3161	9.9233	394.1	1.3	-7.58194		138.393	114.921	123.708	125.447	115.694	109.748	121.318	20.4104	10.2052	8.41192	108.6	0.22	-10.4835
Y	37.3531	44.7995	44.0482	42.8913	33.3714	32.1323	29.4941	37.7271	12.5124	6.25621	16.5828	36.07	0.2	-4.39241		26.3871	23.7321	23.3837	22.3606	31.5881	27.8852	25.5629	29.0118	26.2389	6.27784	3.13892	11.9628	25.91	0.2	-1.25356		14.9591	12.7082	13.3381	14.7001	12.4801	12.9133	13.5165	2.11763	1.05881	7.8335	15.6	0.014	15.4145
Zr	174.324	209.775	194.082	187.582	183.357	173.069	162.854	183.578	30.9648	15.4824	8.43371	186.5	0.13	1.59196		173.49	157.033	157.972	157.165	171.015	161.983	144.189	161.341	160.524	18.171	9.08548	5.65991	171.2	0.059	6.65102		14.8413	12.3696	12.8073	14.3925	11.4858	13.2001	13.1828	2.5134	1.2567	9.53288	14.8	0.067	12.2677
Nb	11.8894	13.5955	12.7805	12.3549	12.4448	11.5809	12.2484	12.4135	1.29905	0.649527	5.23242	12.44	0.023	0.213509		18.3017	17.7472	16.6042	16.7799	19.2524	18.3806	17.1264	17.7884	17.7476	1.78942	0.894712	5.04131	18.1	0.0022	1.98553		0.679052	0.560066	0.638144	0.678725	0.487548	0.634357	0.612982	0.150495	0.0752477	12.2757	0.553	0.00072	-9.78526
Sn	2.1966	2.07305	2.11872	2.15529	2.05641	2.17939	2.23858	2.14543	0.132722	0.0663611	3.09313	2.28	4.7	6.27218		1.70971	1.74794	1.87529	1.7355	1.70901	1.74116	1.65309	1.85477	1.75331	0.15038	0.0751901	4.28847	1.776	1	1.29423		0.676066	0.683322	0.693654	0.799192	0.727879	0.703175	0.713881	0.0910452	0.0455226	6.37677	0.701	0.13	-1.80441
Cs	1.14898	1.07035	0.991273	1.02959	1.08678	1.09581	1.0418	1.06637	0.102369	0.0511847	4.79991	1.16	0.16	8.78038		0.0995478	0.0903029	0.0895705	0.102972	0.0886764	0.0958472	0.0871019	0.101755	0.0944717	0.0127001	0.00635006	6.72165	0.0996	0.08	5.42837		0.010795	0.0067705	0.0131771	0.0137196	0.00620913	0.0116893	0.0103934	0.00640542	0.00320271	30.8148	0.00646	0.012	-37.8453
Ba	724.772	711.708	676.544	681.661	688.812	649.319	679.232	687.435	49.3778	24.6889	3.59145	683.9	0.33	-0.514273		131.532	129.851	120.711	120.004	128.679	136.951	122.92	134.264	128.114	12.6151	6.30753	4.92337	130.9	0.19	2.17455		7.01285	6.62986	7.72362	7.12531	6.28666	7.45446	7.03879	1.0518	0.525901	7.47146	6.75	0.023	-4.10286
La	26.3023	24.8409	24.4294	24.3564	25.5225	23.5457	24.274	24.753	1.81643	0.908217	3.66911	25.08	0.044	1.32093		15.5919	14.6138	14.7178	14.6529	14.8296	15.787	15.1222	15.1582	15.0592	0.88155	0.440775	2.92695	15.2	0.028	0.935164		0.618087	0.613676	0.626918	0.6259	0.557644	0.623942	0.611028	0.0532703	0.0266351	4.35907	0.627	0.0047	2.61397
Ce	54.7787	51.6682	51.0236	50.4818	53.6933	51.0452	51.3231	52.002	3.19655	1.59828	3.07349	53.12	0.37	2.14994		37.9396	36.5141	36.7239	35.981	35.3261	37.2825	35.6449	36.4451	36.4821	1.70948	0.85474	2.3429	37.53	0.25	2.87224		1.94	1.85728	1.96162	1.90176	1.79168	1.93601	1.89806	0.127226	0.063613	3.35148	1.92	0.043	1.15604
Pr	7.04813	6.5856	6.5422	6.60482	6.90353	6.7142	6.64453	6.72043	0.374185	0.187092	2.78394	6.827	0.047	1.58576		5.42004	5.10783	5.10938	5.17885	5.25147	5.45052	5.31444	5.29323	5.26572	0.259911	0.129956	2.46795	5.339	0.057	1.39168		0.365449	0.364745	0.369549	0.379231	0.351411	0.372062	0.367074	0.0185942	0.0092971	2.53276	0.3723	0.018	1.42359
Nd	31.3815	29.2684	28.2566	28.4426	29.2493	28.0278	27.9765	28.9433	2.3999	1.19995	4.14587	28.26	0.024	-2.36067		25.0519	24.3891	23.9819	24.1386	24.1603	25.7403	24.0091	25.3199	24.5989	1.3532	0.676598	2.75052	24.27	0.012	-1.33703		2.36466	2.30926	2.41521	2.40598	2.27651	2.4323	2.36732	0.125328	0.0626642	2.64705	2.397	0.0047	1.25367
Sm	6.58076	6.50035	6.29599	6.42913	6.61534	6.42787	6.54329	6.48468	0.218935	0.109468	1.6881	6.547	0.078	0.961107		6.35406	5.99725	6.03923	5.98372	5.6797	6.01383	5.70681	5.93191	5.96331	0.420734	0.210367	3.52769	6.023	0.038	1.00089		1.07691	1.11263	1.12506	1.10916	1.05258	1.11706	1.0989	0.0561159	0.028058	2.55328	1.113	0.021	1.28304
Eu	2.02875	1.90259	1.88459	1.87572	2.03073	1.95309	1.97367	1.94988	0.129955	0.0649775	3.33239	1.989	0.026	2.0065		2.19961	2.18736	2.17327	2.09527	2.05707	2.08842	2.09294	2.10928	2.1254	0.106626	0.0533128	2.50836	2.043	0.006	-3.87708		0.543333	0.529983	0.560897	0.529371	0.532709	0.555316	0.541935	0.0272226	0.0136113	2.51161	0.5201	0.005	-4.02906
Gd	7.08621	6.81603	6.40299	6.64245	7.00969	6.51068	6.42527	6.69905	0.554599	0.277299	4.13939	6.811	0.055	1.67117		6.32125	6.22609	6.03032	6.21609	5.95192	6.26871	6.08875	6.15036	6.15669	0.251315	0.125657	2.04099	6.207	0.028	0.817199		1.80359	1.80593	1.81287	1.78078	1.70844	1.84887	1.79342	0.0942061	0.0471031	2.62644	1.809	0.028	0.869007
Tb	1.07163	1.06535	1.00392	1.03721	1.08386	1.05302	1.05904	1.05343	0.0525689	0.0262844	2.49512	1.077	0.011	2.2372		0.948471	0.946176	0.943471	0.91989	0.902664	0.958377	0.89235	0.971074	0.935309	0.055127	0.0275635	2.947	0.9392	0.0053	0.416003		0.356355	0.356175	0.365464	0.359837	0.341123	0.363043	0.357	0.01719	0.008595	2.40756	0.3623	0.0047	1.48472
Dy	6.75678	6.32178	6.34989	6.29262	6.68972	6.51825	6.40177	6.47583	0.369792	0.184896	2.85517	6.424	0.038	-0.800381		5.50068	5.40468	5.40272	5.26534	5.09677	5.38708	5.27432	5.40422	5.34198	0.249907	0.124954	2.33909	5.28	0.014	-1.16021		2.59562	2.62003	2.58066	2.56873	2.5514	2.65188	2.59472	0.072987	0.0364935	1.40645	2.544	0.015	-1.95484
Ho	1.34891	1.28575	1.28305	1.27311	1.31649	1.27413	1.30594	1.2982	0.0551326	0.0275663	2.12342	1.313	0.006	1.14008		1.01416	0.946951	1.01315	0.970546	0.956557	0.982533	0.935166	0.995221	0.976786	0.0593432	0.0296716	3.03768	0.9887	0.0031	1.21969		0.556677	0.571731	0.588694	0.5451	0.565407	0.586979	0.569098	0.034111	0.0170555	2.99693	0.5718	0.004	0.474792
Er	3.76713	3.59056	3.45144	3.58959	3.73828	3.72867	3.62048	3.64088	0.223007	0.111504	3.06255	3.67	0.036	0.799818		2.62429	2.57082	2.58032	2.55872	2.42489	2.54592	2.49227	2.54128	2.54231	0.120837	0.0604186	2.37652	2.511	0.027	-1.23172		1.6809	1.68986	1.73821	1.70921	1.66495	1.7775	1.7101	0.0831083	0.0415541	2.42992	1.68	0.015	-1.76036
Tm	0.550897	0.542621	0.522265	0.547934	0.544363	0.536225	0.518643	0.537564	0.0251785	0.0125893	2.34191	0.5341	0.0078	-0.644395		0.35177	0.34157	0.336439	0.348434	0.336618	0.347712	0.337763	0.357915	0.344778	0.0158398	0.00791989	2.2971	0.3349	0.0024	-2.86495		0.263648	0.253325	0.261211	0.255167	0.254995	0.279397	0.261291	0.0194724	0.0097362	3.7262	0.2558	0.0032	-2.10133
Yb	3.45675	3.3432	3.20189	3.3289	3.44518	3.44042	3.41796	3.37633	0.184072	0.0920361	2.72592	3.392	0.034	0.464111		2.03536	2.04946	1.99596	2.07925	1.92817	2.03057	1.96782	1.9838	2.0088	0.0978801	0.0489401	2.43629	1.994	0.025	-0.736688		1.62281	1.65385	1.66742	1.6524	1.66142	1.75119	1.66818	0.0869442	0.0434721	2.60595	1.631	0.0088	-2.22904
Lu	0.518357	0.49966	0.479856	0.511972	0.504362	0.479143	0.485389	0.496963	0.0315078	0.0157539	3.17003	0.5049	0.018	1.59717		0.281499	0.27027	0.275975	0.278765	0.272885	0.277721	0.26964	0.278054	0.275601	0.0085114	0.0042557	1.54415	0.2754	0.019	-0.0729924		0.242941	0.240314	0.245719	0.241879	0.241388	0.257029	0.244879	0.0124614	0.00623072	2.54441	0.2484	0.002	1.43801
Hf	5.31228	5.29363	4.79441	4.82384	4.99758	4.94443	5.19833	5.05207	0.432423	0.216212	4.27966	4.972	0.018	-1.58493		4.64556	4.49749	4.60653	4.44546	4.41135	4.56819	4.27063	4.52727	4.49656	0.240579	0.120289	2.67514	4.47	0.0015	-0.590665		0.656991	0.659655	0.63192	0.669681	0.6087	0.634317	0.643544	0.0452362	0.0226181	3.51461	0.5822	0.0007	-9.53222
Ta	0.807326	0.753018	0.741914	0.774895	0.814682	0.776693	0.790525	0.779865	0.0533897	0.0266948	3.42301	0.785	0.17	0.658465		1.23281	1.18504	1.16849	1.17533	1.09742	1.16151	1.12464	1.18311	1.16604	0.0815786	0.0407893	3.4981	1.154	0.038	-1.03268		0.0485771	0.0510677	0.0442146	0.0468606	0.0436766	0.0423089	0.0461176	0.00664474	0.00332237	7.20413	0.0414	0.049	-10.2295
Tl	0.26962	0.260065	0.251097	0.255925	0.259484	0.252217	0.245842	0.256321	0.0153834	0.00769168	3.00079	0.267	0.05	4.16612		0.0198218	0.0197697	0.0187439	0.0206005	0.0190596	0.01987	0.019607	0.0205856	0.0197573	0.00129848	0.00064924	3.28608	0.0224	0.016	13.376										0		0.0021	0.0015
Pb	10.9733	10.7396	10.9505	10.8999	10.7103	10.3364	10.4953	10.7293	0.481071	0.240536	2.24185	10.59	0.017	-1.2985		1.58613	1.58613	1.58121	1.57522	1.65726	1.67801	2.24612	1.77487	1.71062	0.454105	0.227053	13.2731	1.653	0.035	-3.36821		3.29252	3.18236	3.45131	3.30119	3.16051	3.46771	3.30927	0.259014	0.129507	3.91346	3.037	0.00041	-8.22741
Th	6.22244	5.87089	5.74384	5.95994	5.91221	5.67598	5.77414	5.87992	0.361614	0.180807	3.07499	5.828		-0.882998		1.23106	1.19515	1.20619	1.16682	1.19313	1.2374	1.22203	1.25636	1.21352	0.057438	0.028719	2.36659	1.224		0.863789		0.0498401	0.035507	0.0399263	0.0445328	0.0314477	0.0373454	0.0397665	0.0131888	0.00659438	16.5827	0.0328		-17.5186
U	1.78095	1.75503	1.68544	1.71988	1.75705	1.68175	1.69864	1.72553	0.0783796	0.0391898	2.27117	1.683		-2.46502		0.442081	0.417461	0.43221	0.420617	0.427788	0.432593	0.42282	0.440723	0.429537	0.0180876	0.00904381	2.10548	0.412		-4.08266		0.0137301	0.0123869	0.0123467	0.0129288	0.0113855	0.0114711	0.0123748	0.00177544	0.000887719	7.17358	0.01051		-15.0696

## Sheet: XRF Standards
Repeats (start, end and throughout)		BE-N/1	BE-N/2	BE-N/3	BE-N/4	BE-N/5	BE-N/6	BE-N Average	BE-N 2SD	BE-N 1SD	BE-N %RSD	BE-N Edi Preferred	BE-N GeoREM Preferred	BE-N Prefered Uncertainty (95% CL)	BE-N Accuracy Edi Preferred (%)	BE-N Accuracy GeoREM Preferred (%)
SiO2	(%)	38.1521	38.1748	38.1199	38.1444	38.183	38.1109	38.1475	0.0575209	0.0287604	0.0753927	38.2	38.22	0.28	0.137623	0.190051
Al2O3	(%)	10.0073	9.96041	9.99621	9.99218	9.99487	10.0213	9.99538	0.0404854	0.0202427	0.20252	10.07	9.982	0.088	0.746549	-0.133858
Fe2O3	(%)	12.8938	12.8981	12.8795	12.8943	12.8907	12.8831	12.8899	0.0143026	0.00715128	0.0554795	12.84	12.7	0.12	-0.387411	-1.47353
MgO	(%)	13.1635	13.1678	13.1689	13.1635	13.1603	13.1623	13.1644	0.00657799	0.00328899	0.024984	13.15	13.06	0.15	-0.10939	-0.793052
CaO	(%)	13.9325	13.9371	13.947	13.9314	13.9492	13.9301	13.9379	0.0165436	0.00827182	0.0593477	13.87	13.99	0.11	-0.487144	0.373818
Na2O	(%)	3.08613	3.08715	3.13409	3.12255	3.07511	3.13253	3.10626	0.0526968	0.0263484	0.848236	3.18	3.218	0.03	2.37391	3.59725
K2O	(%)	1.39825	1.40271	1.39969	1.40012	1.39791	1.40298	1.40028	0.00431852	0.00215926	0.154202	1.39	1.422	0.02	-0.733901	1.55136
TiO2	(%)	2.63603	2.63987	2.63805	2.63699	2.63145	2.63477	2.63619	0.00580924	0.00290462	0.110182	2.61	2.612	0.029	-0.993624	-0.917757
MnO	(%)	0.197752	0.197817	0.199528	0.19845	0.199702	0.199429	0.19878	0.00177157	0.000885787	0.445612	0.2	0.2002	0.0021	0.613847	0.714461
P2O5	(%)	1.05368	1.05103	1.05052	1.04909	1.05043	1.05299	1.05129	0.00344092	0.00172046	0.163652	1.05	1.042	0.024	-0.122634	-0.883605
		BIR-1/1	BIR-1/2	BIR-1/3	BIR-1/4	BIR-1/5	BIR-1/6	BIR-1 Average	BIR-1 2SD	BIR-1 1SD	%RSD	BIR-1Cert (Edinburgh XRF Provided). Differs slightly from GeoREM preferred	BIR-1 Cert (GeoREM)	BIR-1Cert Uncertainty (GeoREM)	Accuracy Edinburgh Preferred (%)	Accuracy GeoREM (%)
SiO2	(%)	47.6787	47.7272	47.677	47.691	47.7008	47.6494	47.6874	0.0521646	0.0260823	0.0546943	47.79	47.79	0.16	0.215256	0.215256
Al2O3	(%)	15.391	15.3315	15.3347	15.3558	15.316	15.3817	15.3518	0.0595786	0.0297893	0.194045	15.35	15.51	0.07	-0.0115027	1.03072
Fe2O3	(%)	11.2816	11.2715	11.2763	11.2675	11.2746	11.2574	11.2715	0.0167225	0.00836126	0.0741807	11.26	11.4	0.05	-0.101818	1.14026
MgO	(%)	9.60708	9.61677	9.61262	9.62334	9.61941	9.6051	9.61405	0.0142294	0.00711471	0.0740032	9.69	9.689	0.052	0.789946	0.779545
CaO	(%)	13.2092	13.1991	13.2032	13.2143	13.2225	13.2026	13.2085	0.0174519	0.00872597	0.0660634	13.29	13.29	0.06	0.617173	0.617173
Na2O	(%)	1.71843	1.72827	1.76701	1.73756	1.72873	1.78537	1.74423	0.0522805	0.0261403	1.49867	1.832	1.832	0.022	5.03215	5.03215
K2O	(%)	0.0197447	0.0217188	0.0207225	0.0217112	0.0207373	0.0207061	0.0208901	0.00148543	0.000742715	3.55534	0.027	0.029	0.003
TiO2	(%)	0.963543	0.959575	0.960144	0.96319	0.968728	0.96037	0.962591	0.00686735	0.00343368	0.356712	0.96	0.9587	0.0066	-0.269211	-0.404263
MnO	(%)	0.171779	0.171776	0.171701	0.170729	0.170836	0.170579	0.171233	0.00114918	0.000574589	0.335559	0.171	0.1731	0.0016	-0.136258	1.09014
P2O5	(%)	0.0217192	0.0217188	0.0226961	0.0217112	0.0227123	0.0226781	0.022206	0.00107279	0.000536393	2.41554	-
Repeats (start, end and throughout)		BE-N/1	BE-N/2	BE-N/3	BE-N/4	BE-N/5	BE-N/6	BE-N Average	BE-N Preffered	BE-N Preferred GeoREM	BE-N Preferred Uncertainty (95% CL)	BE-N 1SD	BE-N %RSD	BE-N Accuracy (%)
La	(ppm)	86.7	87.8	84.5	84.3	86.4	83.9	85.6	82.55	82.55	0.73	1.57987	1.84565	-3.56308
Ce	(ppm)	160.3	161.9	162.8	160	162.3	161.5	161.467	153	153	2.2	1.11116	0.688164	-5.2436
Nd	(ppm)	67.9	67.8	66.8	68.2	66	68	67.45	67	66.35	0.92	0.861974	1.27795	-0.667161
Nb	(ppm)	108.3	108.2	109	109.2	109.2	109.2	108.85	113	113.2	2.3	0.472229	0.433834	3.81259
Zr	(ppm)	281.618	281.336	284.248	284.53	283.967	284.436	283.356	273	272.9	2.3	1.47093	0.51911	-3.65474
Y	(ppm)	30.3	30.4	30.6	30.9	30.6	31	30.6333	30	29.44	0.56	0.273252	0.892009	-2.06746
Sr	(ppm)	1373.2	1373.4	1385.2	1386.8	1386	1377	1380.27	1392	1392	19	6.44443	0.466897	0.850077
Rb	(ppm)	42.5	43.1	43.5	44.1	43.1	43.3	43.2667	47	47.61	0.8	0.527889	1.22008	8.62866
Zn	(ppm)	123.5	126.7	124.5	124.9	124.9	124.2	124.783	122.9	122.9	3.5	1.07409	0.860763	-1.50928
Cu	(ppm)	74.8	75	76	75	76.1	76.3	75.5333	68.8	68.8	2.3	0.668331	0.884816	-8.91439
Ni	(ppm)	275.4	276.5	277.7	276.6	277.4	277	276.767	269.7	269.7	6.8	0.811583	0.293237	-2.55329
Cr	(ppm)	360.9	358.8	358.6	359.3	359.3	359.8	359.45	353.1	353.1	8.6	0.826438	0.229917	-1.76659
V	(ppm)	244.9	246.2	244.3	247.3	244.7	247.9	245.883	231.9	231.9	4.7	1.48649	0.604553	-5.68698
Ba	(ppm)	1060.8	1051.8	1061	1059.4	1060.7	1060.2	1058.98	1039	1039	13	3.56562	0.336702	-1.88703
Sc	(ppm)	21.8	22.2	23	22.4	21.5	22.1	22.1667	22.55	22.55	0.6	0.516398	2.32961	1.72932

[truncated: 6 more sheets: EPMA_standards, PC loadings and scores, EPMA Standards Full, EPMA Point Data Raw, LAICPMS Point Data Raw, Calculated DM (plume)]
